# Supplementary material for: Bacterial Signatures of Paediatric Respiratory Disease: An Individual Participant Data Meta-Analysis
Source: Front Microbiol. 2021 Dec 23;12:711134. doi: 10.3389/fmicb.2021.711134 (PMC8733647; doi:10.3389/fmicb.2021.711134)
Supplement: Supplementary file 2 [file Table_2.XLSX]

## Sheet: TableE1
Table E1: Specific rarefaction depths trialled for each study
Study	Specific sequencing depth
Cardenas et al., 2012	1000
Cuthbertson et al., 2017	1000
de Steenhuijsen Piters et al., 2016	1500
Hampton et al., 2014	1000
Kelly et al., 2017	9000
Kim et al., 2018	1000
Lu et al., 2017	1000
Luna et al., 2018	5000
Marsh et al., 2016	1000
Perez-Losada et al., 2016	4000
Pettigrew et al., 2016	5000
Pillarisetti et al., 2019	3000
Ruokolainen et al., 2017	1000
Sakwinska et al., 2014	1000
van der Gast et al., 2016	1000
Wang et al., 2016	7000
Williamson et al., 2017	5000
Yi et al., 2014	1000
Zemanick et al., 2015	1000
Zemanick et al., 2017	1000

## Sheet: TableE2
Table E2: Detailed metadata characteristics for lower airway samples
Lower airways
Diagnostic group	Acute infections		Cystic fibrosis		Disease control		Healthy		Suppurative diseases
	(n=22)		(n=50)		(n=24)		(n=30)		(n=87)
Age (years) median, range		3 (0.3-9)		10.5 (0.17-17.0)		1.21 (0.3-15)		5.9(1-15.4)		2.3 (0.63-16)
Sex (F:M)		06:16:00		1 day, 0:26:00		09:15:00		12:18:00		1 day, 12:51:00
Disease	Pneumonia	22	CF	50	DC		Healthy	30	BX	48
									CSLD	2
									PBB	37
Location	China	22	USA	50	Australia	1	UK	19	Australia	32
					China	12	NZ	11	NZ	32
					USA	11			UK	23
Study	Wang, 2016	22	Zemanick, 2017	50	Marsh, 2016	1	Cuthbertson, 2017	19	Cuthbertson, 2017	23
					Wang, 2016	12	Pillarisetti, 2019	11	Marsh, 2016	19
					Zemanick, 2017	11			Pillarisetti, 2019	32
									van der Gast, 2014	13
Collection method	BAL	22	BAL	50	BAL	24	BAL	11	blind brushings	23
							bronchial brushings	19	BAL	64
CF: cystic fibrosis, DC: disease control, BX: bronchiectasis, CSLD: chronic suppurative lung disease, PBB: protracted bacterial bronchitis, USA: United States of America, NZ: New Zealand, UK: United Kingdom, BAL: bronchoalveolar lavage

## Sheet: TableE3
Table E3: Detailed metadata characteristics for sputum samples
Sputum
	Acute infections		Cystic fibrosis		Suppurative diseases
	(n=310)		(n=74)		(n=8)
Age (years) median, range		2.75 (0.5-17.25)		13.04 (2.3-17.9)		13.96 (5.5-16.3)
Sex (F:M)		143:167		1 day, 8:42:00		05:03:00
Disease	Pneumonia	310			BX	8
Location	USA	310	USA	74	Australia	8
Study	Pettigrew, 2016	310	Hampton, 2014	13	van der Gast, 2014	8
			van der Gast, 2014	18
			Williamson, 2017	28
			Zemanick, 2015	15
Collection method	Induced	310	Expectorated	36	Unknown	8
			Induced	20
			Unknown	18
BX: bronchiectasis, USA: United States of America

## Sheet: TableE4
Table E4: Detailed metadata characteristics for oral samples
Oral
	Acute infections		Cystic fibrosis		Disease control		Healthy		Suppurative diseases		Wheezing illness
	(n=77)		(n=56)		(n=8)		(n=79)		(n=48)		(n=21)
Age (years) median, range		2(0.0-12.7)		9.685 (1.5-17.9)		2.6 (0.4-4.7)		1.5 (0.1-9.9)		2.25 (0.6-10.1)		1.08 (0.5-1.08)
Sex (F:M)		1 day, 4:49:00		1 day, 5:27:00		02:06:00		1 day, 22:33:00		20:28:00		11:10:00
Disease	Unspecified Acute infection								PBB	16
		17
	Pneumonia	60							BX	29
								56	CSLD	3
Location	China	60	USA	56	Australia	8	China	23	Australia	48	Ecuador	21
	Korea	17					Ecuador	56
Study	Lu, 2017	60	Williamson, 2017	41	Marsh, 2016	8	Lu, 2017	23	Marsh, 2016	48	Cardenas, 2012	21
	Yi, 2014	17	Zemanick, 2015	15			Cardenas, 2012	79
Collection method	OPS	77	OPS	49	OPS	8	OPS		OPS	48	OPS	21
			Saliva	7
OPS: oropharyngeal swab, PBB: protracted bacterial bronchitis, BX: bronchiectasis, CSLD: chronic suppurative lung disease, USA: United States of America

## Sheet: TableE5
Table E5: Detailed metadata characteristics for nasal samples
Nasal
	Acute infections		Asthma		Healthy		Suppurative diseases
	(n=1457)		(n=81)		(n=329)		(n=28)
Age (years) median, range		0.36, 0-13		8, 6-17		4.4, 0.03-17		2.3, 0.9-16
Sex (F:M)		605:852		1 day, 10:47:00		175:154		10:18:00
Disease	Bronchiolitis	814	Asthma	64	Healthy		BX	27
	Acute infections	8	Asthma remission	17			CSLD	1
	Pneumonia	448
	RSV infection	105
	URI symptoms	82
Location	Botswana	456	Finland	5	Botswana	90	Australia	6
	China	60	Korea	43	China	57	NZ	22
	Korea	8	Russia	4	Finland	18
	Switzerland	14	USA	29	Korea	21
	USA	919			NZ	15
					Russia	100
					Switzerland	2
					USA	26
Study	de Steenhuijsen Piters, 2016	105	Kim, 2017	43	de Steenhuijsen Piters, 2016	26	Marsh, 2016	6
	Kelly, 2017	456	Perez-Losada, 2016	29	Kelly, 2017	90	Pillarisetti, 2019	22
	Lu, 2017	60	Ruokolainen, 2017	9	Kim, 2018	21
	Luna, 2018	814			Lu, 2017	57
	Sakwinska, 2014	14			Pillarisetti, 2019	15
	Yi, 2014	8			Ruokolainen, 2017	118
					Sakwinska, 2014	2
Collection method	NPA	822	ANS	9	ANS	133	ANS	22
	NPS	635	NPA	29	NPS	196	NPS	6
			NPS	43
NPA: nasopharyngeal aspirate, NPS: nasopharyngeal swab, ANS: anterior nares swab, NZ: New Zealand, USA: United States of America

## Sheet: TableE6
Table E6: Adjusted p-values, assessed by ANOVA followed by Tukey’s honestly significant different test, for various alpha-diversity metrics across different diagnostic groupings in lower airway samples
Lower airways
Shannon		AI	CF	DC	HE	SU
	AI	NA	NA	NA	NA	NA
	CF	0	NA	NA	NA	NA
	DC	0.999	0	NA	NA	NA
	HE	0.125	0	0.056	NA	NA
	SU	0.998	0	0.966	0.045	NA
Gini-Simpson		AI	CF	DC	HE	SU
	AI	NA	NA	NA	NA	NA
	CF	0	NA	NA	NA	NA
	DC	0.986	0	NA	NA	NA
	HE	0.495	0	0.182	NA	NA
	SU	1	0	0.907	0.32	NA
Observed phylotypes		AI	CF	DC	HE	SU
	AI	NA	NA	NA	NA	NA
	CF	0	NA	NA	NA	NA
	DC	0.431	0	NA	NA	NA
	HE	0.892	0	0.047	NA	NA
	SU	0.011	0	0.748	0	NA
ACE		AI	CF	DC	HE	SU
	AI	NA	NA	NA	NA	NA
	CF	0	NA	NA	NA	NA
	DC	0.03	0	NA	NA	NA
	HE	0.0407	0	0.645	NA	NA
	SU	0	0	0.452	0.004	NA
AI: acute infections, CF: cystic fibrosis, DC: disease control, HE: healthy, SU: suppurative diseases

## Sheet: TableE7
Table E7: Adjusted p-values, assessed by ANOVA followed by Tukey’s honestly significant different test, for various alpha-diversity metrics across different diagnostic groupings in sputum samples
Sputum
Shannon		AI	CF	SU
	AI	NA	NA	NA
	CF	0	NA	NA
	SU	0.35	0.98	NA
Gini-Simpson		AI	CF	SU
	AI	NA	NA	NA
	CF	0.004	NA	NA
	SU	0.832	0.832	NA
Observed phylotypes		AI	CF	SU
	AI	NA	NA	NA
	CF	0	NA	NA
	SU	0.011	0.943	NA
ACE		AI	CF	SU
	AI	NA	NA	NA
	CF	0	NA	NA
	SU	0.004	0.964	NA
AI: acute infections, CF: cystic fibrosis, SU: suppurative diseases

## Sheet: TableE8
Table E8: Adjusted p-values, assessed by ANOVA followed by Tukey’s honestly significant different test, for various alpha-diversity metrics across different diagnostic groupings in oral samples
Oral
Shannon		AI	CF	DC	HE	SU	WH
	AI	NA	NA	NA	NA	NA	NA
	CF	0.001	NA	NA	NA	NA	NA
	DC	0	0.206	NA	NA	NA	NA
	HE	1	0.001	0	NA	NA	NA
	SU	0	0	0.999	0	NA	NA
	WH	0.08	0	0	0.099	0	NA
Gini-Simpson		AI	CF	DC	HE	SU	WH
	AI	NA	NA	NA	NA	NA	NA
	CF	0	NA	NA	NA	NA	NA
	DC	0.002	0.76	NA	NA	NA	NA
	HE	0.962	0	0.008	NA	NA	NA
	SU	0	0.279	1	0	NA	NA
	WH	0.759	0	0	0.41	0	NA
Observed phylotypes		AI	CF	DC	HE	SU	WH
	AI	NA	NA	NA	NA	NA	NA
	CF	0	NA	NA	NA	NA	NA
	DC	1	0.591	NA	NA	NA	NA
	HE	0	0.936	0.298	NA	NA	NA
	SU	0.998	0.078	1	0.002	NA	NA
	WH	0	0.003	0.003	0.018	0	NA
ACE		AI	CF	DC	HE	SU	WH
	AI	NA	NA	NA	NA	NA	NA
	CF	0	NA	NA	NA	NA	NA
	DC	0.747	0.796	NA	NA	NA	NA
	HE	0	0.998	0.882	NA	NA	NA
	SU	0.027	0.261	1	0.405	NA	NA
	WH	0	0.143	0.084	0.051	0.001	NA
AI: acute infections, CF: cystic fibrosis, DC: disease control, HE: healthy, SU: suppurative diseases, WH: wheezing illness

## Sheet: TableE9
Table E9: Adjusted p-values, assessed by ANOVA followed by Tukey’s honestly significant different test, for various alpha-diversity metrics across different diagnostic groupings in nasal samples
Nasal
Shannon		AI	AS	HE	SU
	AI	NA	NA	NA	NA
	AS	0.01	NA	NA	NA
	HE	0	0.372	NA	NA
	SU	0.756	0.872	0.244	NA
Gini-Simpson		AI	AS	HE	SU
	AI	NA	NA	NA	NA
	AS	0.413	NA	NA	NA
	HE	0	0.538	NA	NA
	SU	0.893	0.486	0.072	NA
Observed phylotypes		AI	AS	HE	SU
	AI	NA	NA	NA	NA
	AS	0	NA	NA	NA
	HE	0	0.007	NA	NA
	SU	0.041	0.935	0.037	NA
ACE		AI	AS	HE	SU
	AI	NA	NA	NA	NA
	AS	0	NA	NA	NA
	HE	0	0	NA	NA
	SU	0.058	0.813	0.003	NA
AI: acute infections, AS: asthma, HE: healthy, SU: suppurative diseases

## Sheet: Table E10
Table E10: Taxa identified as differentially abundant between disease and control samples in lower airway samples by LefSE analysis.
Rarity	Taxa	LDA	Biomarker	p-value
Non-Rare	Aggregatibacter	3.35	Control	0.004967
	Actinobacillus	4.04	Control	0.002362
	Leptotrichia	3.97	Control	0.004396
	Fusobacterium	4.35	Control	0.005475
	Atopobium	2.92	Control	0.038031
	Actinomyces	3.85	Control	0.009916
	Solobacterium	3.22	Control	5.06e-06
	Stomatobaculum	2.8	Control	0.000168
	Peptostreptococcus	2.98	Control	0.002273
	Ruminococcaceae_UCG_014	3.05	Control	0.000867
	Peptostreptococcaceae_ge	2.5	Control	1.52e-06
	Lactococcus	5.12	Control	0.040998
	Methylobacterium	3.24	Control	0.001025
	Streptococcus	5.26	Control	0.024384
	Lactobacillus	3.04	Control	0.013685
	Selenomonas_3	3.46	Control	0.002076
	Prevotella_2	3.31	Control	0.022593
	Megasphaera	3.42	Control	0.00365
	Prevotella	4.17	Control	0.004756
	Acinetobacter	3.39	Control	0.008052
	Parvimonas	2.7	Control	0.013294
	Pelomonas	4.14	Control	0.001559
	Prevotella_7	4.64	Control	0.002133
	Rothia	3.35	Control	0.00275
	Porphyromonas	4.43	Control	0.027153
Rare*	Candidatus_Saccharimonas	2.38	Control	0.002508
	Saccharimonadaceae_ge	2.76	Control	0.007084
	Dialister	2.47	Control	0.00021
	Shigella	2.97	Disease	0.002957
	Fimbriimonadaceae_ge	1.97	Control	0.004503
	Chlamydia	2.73	Control	0.036318
	Saprospiraceae_uncultured	1.74	Control	0.014998
	Bradyrhizobium	2.55	Control	0.019845
	Vibrionimonas	3.07	Control	1.22e-08
	Aminobacter	1.87	Control	0.014998
	Tropheryma	2.8	Control	0.014998
	Oribacterium	2.94	Control	0.048344
	Herbaspirillum	2.98	Control	0.02998
	Butyrivibrio_2	2.76	Control	0.000206
	Hydrotalea	3.25	Control	0.000154
	Rhodococcus	2.68	Control	0.001034
	Phycisphaeraceae_SM1A02	1.74	Control	0.002825
	Brevundimonas	2.59	Control	0.007211
	Bacteria_Planctomycetes_BD7_11_ge	2.65	Control	3.67e-05
	Caryophanon	2.79	Control	0.020384
	Pajaroellobacter	2.22	Control	0.014998
	Ignavibacteria_OPB56_ge	1.57	Control	0.014997
	Candidatus_Adlerbacteria_ge	2.61	Control	0.000107
	Faecalibacterium	2.86	Control	0.007655
	Curvibacter	3.13	Control	0.000139
	Sediminibacterium	2.63	Control	0.000804
	Candidatus_Kaiserbacteria_ge	2.22	Control	0.002825
	Mogibacterium	2.27	Control	3.91e-05
	Helcococcus	1.74	Control	0.014998
	Clostridiales_Family_XIII_ge	2.27	Control	0.003434
	Roseomonas	1.57	Control	0.014997
	Nocardia	2.7	Control	0.010389
	Blautia	2.67	Control	0.049222
	Planococcaceae_uncultured	2.55	Control	0.005776
	Pasteurella	2.63	Control	0.016868
	Acidobacteriia_Subgroup_2_ge	2.44	Control	0.000217
	Sphingobacteriales_env_OPS_17_ge	2.38	Control	0.018354
	Hyphomonadaceae_SWB02	1.57	Control	0.014997
	Kocuria	2.11	Control	0.002825
	Bifidobacterium	2.57	Control	0.004088
	Chitinophagaceae_UTBCD1	2.11	Control	0.004861
	Delftia	2.65	Control	0.004132
*Rare taxa are defined as those taxa which present in less than 10% of samples and are never greater than 1% relative abundance in any samples.

[truncated: 16 more sheets: Table E11, Table E12, Table E13, Table E14, Table E15, Table E16, TableE17, TableE18, TableE19, TableE20, TableE21, TableE22, TableE23, TableE24, TableE25, TableE26]
