# Supplementary material for: Bacterial Signatures of Paediatric Respiratory Disease: An Individual Participant Data Meta-Analysis
Source: Front Microbiol. 2021 Dec 23;12:711134. doi: 10.3389/fmicb.2021.711134 (PMC8733647; doi:10.3389/fmicb.2021.711134)
Supplement: Supplementary file 3 [file Table_3.XLSX]

## Sheet: Suppl File C
Supplementary File C: Comparison of normalisation approaches and extent to which each mirrors findings from the original study.
*** = matches original finding; ** = mostly but not entirely matches original finding; * = somewhat matches original finding; o = does not match original finding.
Finding stated in original paper	Paper-specific rarefaction	Rarefaction=1000	Relative abundance
Cardenas	(1000 seqs/sample)
Most prevalent phyla across all samples: Firmicutes, Proteobacteria, Actinobacteria, Bacteroidetes and Fusobacteria	***	***	***
Most prevalent genera across all samples: Streptococcus, Veillonella, Atopobium and Prevotella	***	***	*
Members of Actinomyces, Atopobium, Corynebacterium, Flavobacteriaceae, Prevotella, Staphylococcus, Neisseriaceae and Haemophilus significantly more prevalent in disease group	*	*	**
Significantly higher prevalence of Bacteroidales, Porphyromonas, Gemella, Lachnospiraceae, Veillonella, Leptotrichia, Pasteurellaceae and Moraxella in control group	*	*	*
No significant difference in species richness or taxa abundances between disease and controls	***	***	***
Cuthbertson	(1000 seqs/sample)
No significant difference in alpha-diversity between blind and non-blind brushes	***	***	***
No significant differences in community composition between the different sampling methods	***	***	**
PBB patients had significantly lower alpha-diversity than healthy controls	**	**	***
Significantly different community composition in disease vs controls	***	***	o
Composition differences between disease and control were not due to either parental smoking or breastfeeding	***	***	***
Presence of viruses did not significantly affect community composition	***	***	***
Alpha-diversity did not differ significantly between mothers and children, for either nose or throat swabs	***	***	unable to test
Maternal nose and throat swabs differed significantly in alpha-diversity	***	***	o
Significant differences in maternal community composition between different sampling methods	***	***	***
de Steenhuijsen Piters	(1500 seqs/sample)
High nasopharyngeal abundance of Proteobacteria, Firmicutes, Actinobacteria and Bacteroidetes	***	***	***
11 clusters (5 major) identified based on microbiota composition	**	**	*
5 main clusters discriminated by Haemophilus, Streptococcus, Corynebacterium, Moraxella, Staphylococcus	***	***	*
Disease groups not distributed evenly across microbiota-defined clusters	**	**	**
Abundance of H. influenzae and Streptococcus positively associated with RSV hospitalization, S. aureus negatively associated with hospitalization	**	*	*
High abundance of Moraxella most often observed in outpatients	***	***	***
Hampton	(1500 seqs/sample)
Most abundant genera among children: Derxia, Staphylococcus, Actinomyces, Capnocytophaga, Johnsonella, Fusobacterium, Leptotrichia, Stenotrophomonas, Prevotella, Neisseria, Granulicatella, Porphyromonas, Haemophilus, Gemella, Veillonella, Pseudomonas, Rothia, Streptococcus	***	***	***
Kelly	(9000 seqs/sample)
Richness lower in pneumonia than healthy controls, Shannon diversity did not differ	***	***	**
Shannon diversity higher in children with URI symptoms compared with healthy controls	**	**	**
No significant difference in alpha diversity across disease groups after accounting for antibiotics usage	**	**	***
Domination of nasopharyngeal microbiota (>50% by a single genus) most frequent in healthy > pneumonia > URI symptoms	***	***	***
Children with pneumonia had higher relative abundance of Haemophilus, Streptococcus, Escherichia and Klebsiella and lower relative abundance of Corynebacterium and Dolosigranulum than healthy controls	***	***	**
Children with URI symptoms had higher relative abundances of Haemophilus, Streptococcus and Moraxella and lower relative abundance of Staphylococcus than healthy controls	***	***	**
Children ³12 months old had more Moraxella but less Staphylococcus compared with younger children	*	***	***
Kim	(1000 seqs/sample)
Shannon diversity non-significantly lower in control group	***	***	***
Proteobacteria higher in control than asthma and asthma remission	***	***	***
Firmicutes higher in asthma group	***	***	***
Fusobacteria higher in remission group	***	***	***
Microbiota variation in control group smaller than that of asthma and remission groups	***	***	***
Higher abundance of Haemophilus in control than other two groups	***	***	***
Higher abundance of Moraxella in control than other two groups	***	***	o
Higher abundance of Streptococcus, Dolosigranulum, and Corynebacterium in asthma and remission groups compared with control group	**	**	***
Higher abundance of Fusobacterium, Prevotella, and Parvimonas in the remission group	***	***	***
Lu	(1000 seqs/sample)
Lower alpha-diversity in nasopharynx compared with oropharynx	***	***	***
Alpha-diversity lower in disease (both NP and OP) compared with healthy controls	***	***	*
NP and OP samples each clearly separate health and disease	***	***	*
Firmicutes significantly higher in pneumonia	***	***	*
Proteobacteria non-significantly increased in healthy children	***	***	***
Bacteroidetes enriched in healthy children	***	***	***
Mycoplasma, Staphylococcus, Lactobacillus, Ralstonia, Acinetobacter, Actinomyces are significantly increased in both NP and OP of inpatients	**	**	**
Prevotella increased in healthy children	***	***	o
Streptococcus increased in nasopharynx samples from pneumonia patients	***	***	***
Moraxella and Dolosigranulum increased in nasopharynx samples from healthy patients	***	***	o
Haemophilus comprises large proportion of oropharynx microbiota from healthy patients	***	***	o
Corynebacterium enriched in oropharynx samples from pneumonia patients	***	***	***
NP and OP microbiota more similar in patients compared with healthy children	***	***	***
Luna	(5000 seqs/sample)
Staphylococcus , Corynebacterium, Moraxella, Haemophilus, Dolosigranulum, Streptococcus and Enterobacter most common genera in anterior nares	***	***	***
Moraxella, Streptococcus, and Haemophilus most common genera in nasopharynx	***	***	**
Alpha-diversity in anterior nares lower than in nasopharynx	**	***	**
Within-individual correlation between upper airway sites significantly higher than randomly paired sample distribution	***	***	***
Marsh	(1000 seqs/sample)
Simpson’s index significantly lower in nasopharyngeal swabs than other specimen types	**	**	**
Alpha-diversity not significantly associated with antibiotic treatment within 2 weeks of bronchoscopy in any sample type	***	***	***
Lavage and OP swab alpha-diversity did not differ according to disease status	o	o	***
OP and NP data points were well separated in a PCOA	***	***	o
Microbiota differed significantly between OP and NP specimens, anatomical site explained more variation than sampled individual	***	***	***
SIMPER analysis identified taxa that contributed most to dissimilarity between diagnostic groups	**	**	**
OP and NP swabs both differed significantly to lavages; difference most pronounced between NP swabs and lavages	***	***	***
Perez-Losada	(4000 seqs/sample)
Staphylococcus, Prevotella, Treponema, Streptococcus, Moraxella, Haemophilus and Fusobacterium significantly higher in nasal aspirates; Bacteroides and Pseudomonas higher in swabs	***	***	***
Alpha-diversity (Chao1) higher in swabs than aspirates	***	***	unable to test
Pettigrew	(5000 seqs/sample)
Streptococcus, Moraxella, or Haemophilus was dominant taxon in individual sputum samples for majority of children 6 months to <5 years old, and in individual NP/OP samples for majority of children of any age	**	**	**
Streptococcus, Prevotella, or Pasteurellaceae was dominant taxon in individual sputum samples for majority of children 5-18 years	***	***	***
In children 0.5-5 years old: Moraxella, Haemophilus, Fusobacterium and Leptotrichia indicative of sputum samples; Corynebacterium, Dolosigranulum, Actinomyces, Gemella, Atopobium, Prevotella, Rhodanobacter, Veillonella, Rothia and Streptococcus indicative of NP/OP samples. In children 5-18 years old: Fusobacterium, Mycoplasma, Haemophilus, Neisseria, Leptotrichia and Gemella indicative of sputum;…	**	**	**
Pillarisetti	(3000 seqs/sample)
Alpha-diversity did not differ between healthy controls and bronchiectasis newly diagnosed	***	***	***
Ruokolainen	(1000 seqs/sample)
Alpha-diversity (Shannon) higher in Russian than Finnish samples	***	***	***
Community composition differed significantly with geographic location	o	o	***
Sakwinska	(1000 seqs/sample)
Moraxella, Haemophilus and Streptococcus dominated in pneumonia patients and (albeit to lesser extent) in controls	***	***	***
Control patients exhibited significantly greater alpha-diversity than pneumonia cases	**	**	**
No difference in composition between control and viral pneumonia groups; there were differences between control and nonviral pneumonia group, and between bacterial and viral pneumonia groups	***	***	**
S. pneumoniae, H. influenzae and M. catarrhalis significantly higher in pneumonia compared with controls; F. nucleatum and D. pigrum non-significantly higher in controls	**	**	*
van der Gast	(1000 seqs/sample)
Alpha-diversity did not differ between bronchiectasis sputum and BAL samples	**	**	**
Alpha-diversity did not differ between pediatric cohorts, except for Shannon between PBB and CF	**	**	**
Wang	(7000 seqs/sample)
Lower alpha-diversity with tracheomalacia	***	***	***
Significantly higher Lactococcus and Porphyromonas in tracheomalacia	***	***	***
D1 pneumonia enriched by Streptococcus; D2 enriched by Mycoplasma	***	***	*
Williamson	(5000 seqs/sample)
Significantly lower Bacteroidetes, Fusobacteria and Proteobacteria (but higher Firmicutes and Actinobacteria) in OP samples when EnzD treatment used	***	**	**
In sputum, Bacteroidetes and Proteobacteria lower with EnzD treatment	**	**	*
Gemella, Streptococcus, Actinomyces, Johnsonella, and Rothia significantly higher in OP swabs with EnzD treatment Prevotella, Veillonella, Neisseria, Haemophilus, Leptotrichia, Campylobacter, Fusobacterium, and Granulicatella significantly lower	***	**	***
Alpha-diversity (Shannon) significantly lower in sputum with EnzD	***	***	***
EnzD did not significantly affect richness or evenness in OP samples	***	***	unable to test
Yi	(1000 seqs/sample)
Alpha-diversity significantly higher in healthy adults compared with patients	o	o	o
Haemophilus and Moraxella characteristic of patients; Streptococcus, Neisseria, Gemella, Aggregatibacter and Actinobacillus characteristic of health	**	**	**
6 OP microbiota types identified, characterized by dominance of: Type 1 (Streptococcus + Prevotella + Veillonella), Type 2 (Streptococcus + Haemophilus + Neisseria), Type 3 (Streptococcus), Type 4 (Moraxella), Type 5 (Haemophilus), Type 6 (Klebsiella)	**	**	**
Zemanick 2015	(1000 seqs/sample)
Alpha-diversity did not differ significantly across sample types	***	***	***
Communities more similar within than between individual subjects	***	***	***
Zemanick 2017	(1000 seqs/sample)
Alpha-diversity did not differ between adult and paediatric CF	o	o	o
No disease control BALF sample contained >1% of Pseudomonas, Staphylococcus, Stenotrophomonas or Burkholderia	***	***	***
Pseudomonas more abundant in older age groups; Streptococcus more abundant in young children	***	***	***
