# Supplementary material for: Bacterial Signatures of Paediatric Respiratory Disease: An Individual Participant Data Meta-Analysis
Source: Front Microbiol. 2021 Dec 23;12:711134. doi: 10.3389/fmicb.2021.711134 (PMC8733647; doi:10.3389/fmicb.2021.711134)
Supplement: Supplementary file 4 [file Table_4.XLSX]

## Sheet: Index
Sensitivity Analysis Index
Analysis investigated	Metadata characteristic investigated	Sensitivity approach	Anatomical site/study	Level of analysis*	Sheet number	*Broad indicates comparisons at the disease vs control level while Dis indicates comparisons at the level of individual diagnostic groupings
Alpha Diversity	Age	Removal			ES1
		Isolation			ES2
	Anatomic				ES3
	Study				ES4
BetaDiversity	Overall Dataset				ES5
	Lower Airways				ES6
	Sputum				ES7
	Oral				ES8
	Nasal				ES9
LeFsE (Rarefied)	Age	Removal	Nasal	Broad	ES10
				Dis	ES11
			Oral	Broad	ES12
				Dis	ES13
			Sputum	Dis	ES14
			Lower	Broad	ES15
				Dis	ES16
		Isolation	Nasal	Broad	ES17
				Dis	ES18
			Oral	Broad	ES19
				Dis	ES20
			Sputum	Dis	ES21
			Lower	Broad	ES22
				Dis	ES23
	Exchange of nasopharyngeal samples with anterior nare samples			Broad	ES24
				Dis	ES25
	Study		Removal of Wang et al.	Broad	ES26
				Dis	ES27
			Removal of Luna et al.	Broad	ES28
				Dis	ES29
LeFsE (GMPR)	Age	Removal	Nasal	Broad	ES30
				Dis	ES31
			Oral	Broad	ES32
				Dis	ES33
			Sputum	Dis	ES34
			Lower	Broad	ES35
				Dis	ES36
		Isolation	Nasal	Broad	ES37
				Dis	ES38
			Oral	Broad	ES39
				Dis	ES40
			Sputum	Dis	ES41
			Lower	Broad	ES42
				Dis	ES43
	Exchange of nasopharyngeal samples with anterior nare samples			Broad	ES44
				Dis	ES45
	Study		Removal of Wang et al.	Broad	ES46
				Dis	ES47
			Removal of Luna et al.	Broad	ES48
				Dis	ES49
Cores (Rarefied)			Nasal	Sick	ES50
				Control	ES51
				Acute Infections	ES52
				Asthma	ES53
				Healthy	ES54
				Suppurative Diseases	ES55
			Oral	Sick	ES56
				Control	ES57
				Acute Infections	ES58
				Cystic Fibrosis	ES59
				Disease Control	ES60
				Healthy	ES61
				Suppurative Diseases	ES62
				Wheeze	ES63
			Sputum	Sick	ES64
				Acute Infections	ES65
				Cystic Fibrosis	ES66
				Suppurative Diseases	ES67
			Lower Airways	Sick	ES68
				Control	ES69
				Acute Infections	ES70
				Cystic Fibrosis	ES71
				Disease Control	ES72
				Suppurative Diseases	ES73
				Healthy	ES74
Cores (GMPR)			Nasal	Sick	ES75
				Control	ES76
				Acute Infections	ES77
				Healthy	ES78
				Suppurative Diseases	ES79
			Oral	Sick	ES80
				Control	ES81
				Acute Infections	ES82
				Cystic Fibrosis	ES83
				Disease Control	ES84
				Healthy	ES85
				Suppurative Diseases	ES86
				Wheeze	ES87
			Sputum	Sick	ES88
				Acute Infections	ES89
				Cystic Fibrosis	ES90
				Suppurative Diseases	ES91
			Lower Airways	Sick	ES92
				Control	ES93
				Acute Infections	ES94
				Cystic Fibrosis	ES95
				Disease Control	ES96
				Healthy	ES97
				Suppurative Diseases	ES98
Machine Learning	Age	Removal	Rarefied	Broad	ES99
				Dis	ES100
			GMPR	Broad	ES101
				Dis	ES102
		Isolation	Rarefied	Broad	ES103
				Dis	ES104
			GMPR	Broad	ES105
				Dis	ES106
	Study	Removal of Wang et al.	Rarefied	Broad	ES107
			GMPR	Broad	ES108
		Removal of Luna et al.	Rarefied	Broad	ES109
				Dis	ES110
			GMPR	Broad	ES111
				Dis	ES112

## Sheet: ES1
Anatomical Site	Disease	No Infant (<1)				No 1-1.9				No 2-4.9				No 5-17.9
		Simpson	Shannon	Chao1	ACE	Simpson	Shannon	Chao1	ACE	Simpson	Shannon	Chao1	ACE	Simpson	Shannon	Chao1	ACE
Nasal	Control	0.572687	1.50989	66.578	74.8224	0.529485	1.35611	56.6764	65.3785	0.527558	1.32776	53.0272	62.5068	0.468068	1.12625	43.1207	51.5603
	Sick	0.476251	1.12167	38.3196	43.4618	0.43916	0.977792	23.4592	28.2537	0.447684	0.992402	23.7457	28.4719	0.443676	0.977629	22.7908	27.572
Oral	Control	0.731092	1.87043	35.3933	37.0809	0.661837	1.69949	32.2573	34.5803	0.634718	1.57514	26.2794	28.1275	0.659826	1.64863	27.7921	29.9427
	Sick	0.74381	1.95088	36.3058	37.2665	0.726186	1.90296	38.4387	39.3249	0.715313	1.83633	34.1726	35.1918	0.682014	1.76687	37.8327	38.6809
Sputum	Sick	0.703548	1.9275	43.2238	45.1074	0.699906	1.92694	42.4807	44.3725	0.700334	1.90242	41.4164	42.5361	0.671162	1.78632	43.8796	46.0715
Lower Airways	Control	0.715203	2.01735	46.2462	47.1706	0.722039	2.04258	50.7067	50.4516	0.682349	1.90516	50.0841	49.2147	0.655992	1.7267	47.8136	45.597
	Sick	0.518164	1.35069	31.2027	34.5493	0.486295	1.26661	31.9723	35.7134	0.508369	1.27439	29.9151	33.0166	0.630843	1.65994	36.2472	38.8847
		No Infant <1				No 1-1.9				No 2-4.9				No 5-17.9
Nasal	Dis_Sub	Simpson	Shannon	Chao1	ACE	Simpson	Shannon	Chao1	ACE	Simpson	Shannon	Chao1	ACE	Simpson	Shannon	Chao1	ACE
	AI	0.480588	1.08918	36.4353	41.4574	0.436878	0.96235	21.9864	26.6645	0.444941	0.976371	22.3591	26.9357	0.444701	0.97731	22.6556	27.3898
	HE	0.48737	1.21144	44.4428	49.0955	0.48737	1.21144	44.4428	49.0955	0.48737	1.21144	44.4428	49.0955	0.468068	1.12625	43.1207	51.5603
		0.572687	1.50989	66.578	74.8224	0.529485	1.35611	56.6764	65.3785	0.527558	1.32776	53.0272	62.5068	0.376496	0.998537	31.6533	39.9391
	SU	0.40788	1.11478	35.1635	42.3561	0.387971	1.02608	33.6133	39.0314	0.491191	1.31231	42.5503	53.3631
Oral	AI	0.648876	1.68596	46.1876	46.6506	0.645083	1.67982	50.3565	50.964	0.62245	1.60399	46.4402	46.2897	0.607015	1.57073	46.507	46.4293
		0.780867	1.99359	28.5245	30.3889	0.781153	2.00674	28.4534	29.7696	0.791733	2.02815	28.9189	30.7977	0.71529	1.71707	26.5963	31.4217
	DC	0.865605	2.46095	41.1825	43.0765	0.862426	2.41513	36.6803	38.035	0.866137	2.39855	30.3333	32.0449	0.864314	2.4292	37.1786	38.8024
	HE	0.717413	1.81038	34.8046	36.4711	0.635344	1.60497	31.6731	34.1152	0.622951	1.53327	26.0733	27.9248	0.63504	1.55401	26.6544	28.8523
	SU	0.85254	2.37509	37.8812	38.0067	0.851076	2.37995	38.378	38.7373	0.850362	2.325	34.9831	35.5018	0.844077	2.31812	37.5282	38.2057
	WH	0.610912	1.39484	17.3712	19.7714	0.538314	1.19652	17.0533	19.1471	0.576341	1.3004	17.2198	19.4741	0.576341	1.3004	17.2198	19.4741
Sputum	AI	0.725252	2.03119	48.4883	50.4946	0.723785	2.04698	48.3222	50.339	0.726921	2.02367	47.3669	48.3615	0.670868	1.78694	43.9478	46.1438
		0.628194	1.5825	25.7333	27.1161	0.628194	1.5825	25.7333	27.1161	0.626726	1.58157	25.6886	27.0707	0.73531	1.65047	29	30.3855
		0.670772	1.63199	27.9896	28.8075	0.670772	1.63199	27.9896	28.8075	0.670772	1.63199	27.9896	28.8075
Lower Airways	AI	0.655957	1.73775	71.6769	63.7816	0.651597	1.71178	66.459	61.0605	0.669172	1.74584	67.738	61.6034	0.638544	1.6383	54.6182	55.0181
	CF	0.221649	0.506129	11.772	16.3893	0.216466	0.492452	11.7486	16.4896	0.250214	0.561543	11.8587	16.2541	0.336897	0.779682	12.8417	16.5236
	DC	0.617098	1.69635	38.328	37.9932	0.64624	1.73701	48.2392	45.9828	0.603477	1.62026	49.077	45.8968	0.604034	1.59199	51.874	46.4572
		0.760986	2.16715	49.9414	51.4534	0.785205	2.29721	52.763	54.1757	0.7486	2.14448	50.9301	52.0018	0.736293	1.93488	41.5385	44.2677
	SU	0.662828	1.76365	35.3787	37.3096	0.639806	1.71722	35.7439	38.0558	0.680873	1.7414	32.9449	34.7297	0.68113	1.81973	36.5953	38.851

## Sheet: ES2
Anatomical Site	Only Infant (<1)				Only 1-1.9				Only 2-4.9				Only 5-17.9
	Simpson	Shannon	Chao1	ACE	Simpson	Shannon	Chao1	ACE	Simpson	Shannon	Chao1	ACE	Simpson	Shannon	Chao1	ACE
Nasal	0.439289	1.00956	33.3126	41.8195	0.515099	1.21728	44.1271	54.9998	0.534501	1.52313	84.9883	86.0062	0.589956	1.56565	68.1717	76.804
	0.437926	0.958491	20.7089	25.2348	0.497511	1.10472	31.3822	36.4166	0.382882	0.994572	46.6625	53.6165	0.477888	1.20535	47.1129	51.038
Oral	0.497695	1.18894	15.4583	17.7987	0.694818	1.69502	26.119	27.5479	0.764711	2.00305	40.453	42.7301	0.741781	1.97971	44.9254	46.0163
	0.585122	1.43919	38.481	39.2582	0.695827	1.76907	31.2139	32.2835	0.728358	1.96641	43.7979	44.4769	0.790907	2.07268	34.3206	35.4166
Sputum	0.628959	1.61517	38.2039	38.8836	0.679	1.76556	43.5764	44.7808	0.682351	1.87268	46.4431	50.0123	0.726868	2.0322	41.2039	42.4019
Lower Airways	0.619588	1.61106	60.1358	53.6483	0.589512	1.50006	40.5098	39.2119	0.784599	2.15455	41.5406	43.5143	0.742194	2.17409	49.9004	51.3567
	0.638728	1.56927	40.753	42.9112	0.708089	1.80365	32.6461	34.229	0.578491	1.59546	37.1649	40.608	0.383036	0.953918	26.1115	29.6567
		Only Infant				Only 1-1.9				Only 2-4.9				5-17.9
Nasal	Dis_Sub	Simpson	Shannon	Chao1	ACE	Simpson	Shannon	Chao1	ACE	Simpson	Shannon	Chao1	ACE	Simpson	Shannon	Chao1	ACE
	AI	0.437879	0.958656	20.6941	25.2045	0.499489	1.09649	30.9908	35.682	0.413363	1.06163	54.8026	62.0634	0.402783	1.06226	60.907	60.4763
	HE	0.439289	1.00956	33.3126	41.8195	0.515099	1.21728	44.1271	54.9998	0.534501	1.52313	84.9883	86.0062	0.48737	1.21144	44.4428	49.0955
														0.589956	1.56565	68.1717	76.804
	SU	0.495958	0.753942	39	58.4667	0.459697	1.26197	38.8624	53.2067	0.30414	0.821349	25.6342	29.8117	0.537636	1.48088	48.6738	52.695
Oral	AI	0.575436	1.48024	51.1505	50.6299	0.580182	1.47769	37.0206	35.8742	0.646132	1.69299	49.2123	50.1193	0.737582	1.92529	51.4857	53.0467
						0.778483	1.88406	29.1167	35.5492	0.588904	1.38308	21.5556	23.1666	0.793424	2.04654	28.8937	30.1911
	DC	0.860442	2.33397	25.1667	25.9801	0.877528	2.52773	40.6667	44.1745	0.86322	2.44759	41.2857	42.8569	0.741781	1.97971	44.9254	46.0163
	HE	0.46142	1.07444	14.4875	16.9375	0.68779	1.663	25.5594	26.9084	0.740083	1.89191	40.2448	42.6984
	SU	0.802493	1.98813	29.6667	34.2746	0.846084	2.29282	35.3475	35.8458	0.848289	2.38151	40.1861	40.4581	0.880657	2.54295	36.4286	35.2415
	WH	0.538314	1.19652	17.0533	19.1471	0.610912	1.39484	17.3712	19.7714
Sputum	AI	0.628959	1.61517	38.2039	38.8836	0.679	1.76556	43.5764	44.7808	0.681817	1.87493	46.6193	50.2106	0.811205	2.42456	54.6641	55.5823
										0.73531	1.65047	29	30.3855	0.626726	1.58157	25.6886	27.0707
														0.670772	1.63199	27.9896	28.8075
Lower Airways	AI	0.651346	1.66275	54.3702	54.7456	0.710618	1.68307	42.8	48.6377	0.603646	1.59024	57.3786	56.73	0.681819	1.83678	84.2229	70.0819
	CF	0.487893	1.07036	13.5	16.4182	0.569104	1.28463	13.8667	15.2475	0.145295	0.38187	12	17.5597	0.206275	0.464288	11.5706	16.3444
	DC	0.619588	1.61106	60.1358	53.6483	0.477616	1.27982	43.2917	37.1833	0.720743	1.94467	35.7778	34.852	0.652384	1.82794	36.5845	39.8023
						0.664109	1.64688	38.6553	40.5643	0.822913	2.28048	44.9983	48.7116	0.775282	2.30162	54.8063	55.6136
	SU	0.726619	1.75651	33.9583	39.112	0.723438	1.86579	34.3566	35.865	0.645339	1.79296	38.5141	40.9211	0.610754	1.56145	30.7254	32.2537

## Sheet: ES3
	Nasal Luna AN
	Simpson	Shannon	S.chao1	S.ACE
Control	0.528086	1.34261	55.4558	64.3838
Sick	0.414555	0.929088	24.0082	29.739
Nasal Luna AN
Dis_Sub	Simpson	Shannon	S.chao1	S.ACE
AI	0.410519	0.909806	22.6363	28.2432
AS	0.48737	1.21144	44.4428	49.0955
HE	0.528086	1.34261	55.4558	64.3838
SU	0.411026	1.1019	35.3005	43.0005

## Sheet: ES4
Lower Airways No Wang						Nasal No Luna
	Simpson	Shannon	S.chao1	S.ACE			Simpson	Shannon	S.chao1	S.ACE
Control	0.721197	2.03692	44.6635	46.383		Control	0.528086	1.34261	55.4558	64.3838
Sick	0.509507	1.31685	26.7595	30.9574		Sick	0.482359	1.1061	32.9774	38.0444
Lower Airways No Wang						Nasal No Luna
Dis_Sub	Simpson	Shannon	S.chao1	S.ACE		Dis_Sub	Simpson	Shannon	S.chao1	S.ACE
CF	0.237624	0.539982	11.8757	16.3916		AI	0.484834	1.09301	31.4319	36.4067
DC	0.621724	1.71134	31.4688	33.7071		AS	0.48737	1.21144	44.4428	49.0955
HE	0.760986	2.16715	49.9414	51.4534		HE	0.528086	1.34261	55.4558	64.3838
SU	0.665761	1.76333	35.3134	37.3935		SU	0.411026	1.1019	35.3005	43.0005

## Sheet: ES10
Nasal Sick Rarefied LefSE
Commonality	Taxa	Standard
			SickNo1_1.9	SickNo2_4.9	SickNo5_17.9
Major	Bacteria_Actinobacteria_Actinobacteria_Corynebacteriales_Corynebacteriaceae_Corynebacterium_1_	Control	Control	Control	Control		Control	Indicative of Control
Major	Bacteria_Actinobacteria_Actinobacteria_Propionibacteriales_Propionibacteriaceae_Cutibacterium_	Control	Control		Control		Sick	Indicative of Disease
Major	Bacteria_Bacteroidetes_Bacteroidia_Bacteroidales_Bacteroidaceae_Bacteroides_	Control	Control	Control	Control
Major	Bacteria_Bacteroidetes_Bacteroidia_Bacteroidales_Prevotellaceae_Prevotella_	Control	Control		Sick
Major	Bacteria_Epsilonbacteraeota_Campylobacteria_Campylobacterales_Campylobacteraceae_Campylobacter_	Control	Control	Control
Major	Bacteria_Firmicutes_Bacilli_Bacillales_Staphylococcaceae_Staphylococcus_	Control	Control		Control
Major	Bacteria_Firmicutes_Bacilli_Lactobacillales_Carnobacteriaceae_Dolosigranulum_	Control	Control		Control
Major	Bacteria_Firmicutes_Bacilli_Lactobacillales_Lactobacillaceae_Lactobacillus_	Control	Sick		Control
Major	Bacteria_Firmicutes_Clostridia_Clostridiales_Family_XI_Anaerococcus_	Control	Control
Major	Bacteria_Fusobacteria_Fusobacteriia_Fusobacteriales_Leptotrichiaceae_Leptotrichia_	Control
Major	Bacteria_Proteobacteria_Gammaproteobacteria_Betaproteobacteriales_Burkholderiaceae_Burkholderia_Caballeronia_Paraburkholderia_	Control	Control		Sick
Major	Bacteria_Proteobacteria_Gammaproteobacteria_Betaproteobacteriales_Burkholderiaceae_Ralstonia_	Control	Control	Sick
Major	Bacteria_Proteobacteria_Gammaproteobacteria_Pseudomonadales_Moraxellaceae_Acinetobacter_	Control	Control		Control
Major	Bacteria_Proteobacteria_Gammaproteobacteria_Pseudomonadales_Moraxellaceae_Enhydrobacter_	Control	Control	Control	Control
Major	Bacteria_Actinobacteria_Actinobacteria_Actinomycetales_Actinomycetaceae_Actinomyces_	Sick		Sick
Major	Bacteria_Actinobacteria_Actinobacteria_Micrococcales_Micrococcaceae_Rothia_	Sick	Sick
Major	Bacteria_Actinobacteria_Coriobacteriia_Coriobacteriales_Atopobiaceae_Atopobium_	Sick	Sick	Control
Major	Bacteria_Bacteroidetes_Bacteroidia_Bacteroidales_Muribaculaceae_Muribaculaceae_ge_	Sick	Sick
Major	Bacteria_Bacteroidetes_Bacteroidia_Bacteroidales_Prevotellaceae_Alloprevotella_	Sick	Sick	Sick	Sick
Major	Bacteria_Firmicutes_Bacilli_Lactobacillales_Streptococcaceae_Streptococcus_	Sick	Sick		Sick
Major	Bacteria_Fusobacteria_Fusobacteriia_Fusobacteriales_Leptotrichiaceae_Streptobacillus_	Sick	Sick		Sick
Major	Bacteria_Proteobacteria_Alphaproteobacteria_Rhizobiales_Beijerinckiaceae_Methylobacterium_	Sick	Sick		Sick
Major	Bacteria_Proteobacteria_Gammaproteobacteria_Enterobacteriales_Enterobacteriaceae_Escherichia_Shigella_	Sick	Sick	Control	Sick
Major	Bacteria_Proteobacteria_Gammaproteobacteria_Pasteurellales_Pasteurellaceae_Haemophilus_	Sick	Sick		Sick
Major	Bacteria_Proteobacteria_Gammaproteobacteria_Pseudomonadales_Moraxellaceae_Moraxella_	Sick	Sick		Sick
Major	Bacteria_Proteobacteria_Gammaproteobacteria_Pseudomonadales_Pseudomonadaceae_Pseudomonas_	Sick	Sick		Sick
Major	Bacteria_Actinobacteria_Actinobacteria_Bifidobacteriales_Bifidobacteriaceae_Bifidobacterium_				Sick
Major	Bacteria_Bacteroidetes_Bacteroidia_Bacteroidales_Porphyromonadaceae_Porphyromonas_				Sick
Major	Bacteria_Bacteroidetes_Bacteroidia_Bacteroidales_Prevotellaceae_Prevotella_7_		Sick	Control
Major	Bacteria_Bacteroidetes_Bacteroidia_Flavobacteriales_Weeksellaceae_Bergeyella_				Sick
Major	Bacteria_Firmicutes_Bacilli_Bacillales_Family_XI_Gemella_				Sick
Major	Bacteria_Firmicutes_Bacilli_Lactobacillales_Carnobacteriaceae_Granulicatella_			Sick	Sick
Major	Bacteria_Firmicutes_Negativicutes_Selenomonadales_Veillonellaceae_Veillonella_
Major	Bacteria_Fusobacteria_Fusobacteriia_Fusobacteriales_Fusobacteriaceae_Fusobacterium_			Control
Major	Bacteria_Proteobacteria_Gammaproteobacteria_Betaproteobacteriales_Neisseriaceae_Neisseria_			Control
Major	Bacteria_Proteobacteria_Gammaproteobacteria_Betaproteobacteriales_Neisseriaceae_uncultured_				Sick
Major	Bacteria_Proteobacteria_Gammaproteobacteria_Oceanospirillales_Halomonadaceae_Halomonas_
Major	Bacteria_Tenericutes_Mollicutes_Mycoplasmatales_Mycoplasmataceae_Mycoplasma_		Sick	Sick	Control
Major	Eukaryota_Vertebrata_Mammalia_Mammalia_or_Mammalia_fa_Mammalia_ge_				Sick
Minor	Bacteria_Actinobacteria_Acidimicrobiia_Microtrichales_Ilumatobacteraceae_CL500_29_marine_group_	Control	Control		Control
Minor	Bacteria_Actinobacteria_Actinobacteria_Corynebacteriales_Corynebacteriaceae_Lawsonella_	Control	Control
Minor	Bacteria_Bacteroidetes_Bacteroidia_Bacteroidales_Prevotellaceae_Prevotella_1_	Control	Control	Control	Control
Minor	Bacteria_Bacteroidetes_Bacteroidia_Bacteroidales_Prevotellaceae_Prevotella_2_	Control	Control	Control	Control
Minor	Bacteria_Bacteroidetes_Bacteroidia_Bacteroidales_Prevotellaceae_Prevotella_6_	Control	Control
Minor	Bacteria_Bacteroidetes_Bacteroidia_Bacteroidales_Prevotellaceae_Prevotella_9_	Control	Control	Control	Control
Minor	Bacteria_Bacteroidetes_Bacteroidia_Chitinophagales_Chitinophagaceae_Hydrotalea_	Control	Control
Minor	Bacteria_Bacteroidetes_Bacteroidia_Flavobacteriales_Flavobacteriaceae_Flavobacterium_	Control	Control	Control
Minor	Bacteria_Bacteroidetes_Bacteroidia_Flavobacteriales_Weeksellaceae_Chryseobacterium_	Control	Control	Control	Sick
Minor	Bacteria_Bacteroidetes_Bacteroidia_Flavobacteriales_Weeksellaceae_Empedobacter_	Control	Control	Control
Minor	Bacteria_Bacteroidetes_Bacteroidia_Flavobacteriales_Weeksellaceae_Moheibacter_	Control	Control
Minor	Bacteria_Chloroflexi_Ktedonobacteria_Ktedonobacterales_Ktedonobacteraceae_uncultured_	Control	Control		Control
Minor	Bacteria_Cyanobacteria_Oxyphotobacteria_Oxyphotobacteria_Incertae_Sedis_Unknown_Family_Oscillatoria_SAG_1459_8_	Control	Control
Minor	Bacteria_Cyanobacteria_Sericytochromatia_Sericytochromatia_or_Sericytochromatia_fa_Sericytochromatia_ge_	Control	Control		Control
Minor	Bacteria_Firmicutes_Bacilli_Bacillales_Bacillaceae_Bacillus_	Control	Control		Control
Minor	Bacteria_Firmicutes_Bacilli_Lactobacillales_Aerococcaceae_Aerococcus_	Control	Control
Minor	Bacteria_Firmicutes_Bacilli_Lactobacillales_Streptococcaceae_Lactococcus_	Control			Control
Minor	Bacteria_Firmicutes_Clostridia_Clostridiales_Clostridiales_Incertae_Sedis_Dethiosulfatibacter_	Control	Control
Minor	Bacteria_Firmicutes_Clostridia_Clostridiales_Family_XI_Ezakiella_	Control	Control
Minor	Bacteria_Firmicutes_Clostridia_Clostridiales_Family_XI_Finegoldia_	Control	Control
Minor	Bacteria_Firmicutes_Clostridia_Clostridiales_Family_XI_Peptoniphilus_	Control	Control	Control
Minor	Bacteria_Firmicutes_Clostridia_Clostridiales_Lachnospiraceae_Agathobacter_	Control	Control	Control	Control
Minor	Bacteria_Firmicutes_Clostridia_Clostridiales_Lachnospiraceae_Blautia_	Control	Control	Control	Control
Minor	Bacteria_Firmicutes_Clostridia_Clostridiales_Lachnospiraceae_Lachnospiraceae_ge_	Control	Control	Control
Minor	Bacteria_Firmicutes_Clostridia_Clostridiales_Lachnospiraceae_Roseburia_	Control	Control	Control	Control
Minor	Bacteria_Firmicutes_Clostridia_Clostridiales_Ruminococcaceae_Faecalibacterium_	Control	Control	Control	Control
Minor	Bacteria_Firmicutes_Clostridia_Clostridiales_Ruminococcaceae_Ruminococcaceae_UCG_014_	Control	Control		Control
Minor	Bacteria_Firmicutes_Clostridia_Clostridiales_Ruminococcaceae_Ruminococcus_2_	Control	Control	Control	Control
Minor	Bacteria_Firmicutes_Clostridia_Clostridiales_Ruminococcaceae_Subdoligranulum_	Control	Control	Control	Control
Minor	Bacteria_Firmicutes_Negativicutes_Selenomonadales_Veillonellaceae_Dialister_	Control	Control
Minor	Bacteria_Firmicutes_Negativicutes_Selenomonadales_Veillonellaceae_Megamonas_	Control	Control	Control	Control
Minor	Bacteria_Firmicutes_Negativicutes_Selenomonadales_Veillonellaceae_Negativicoccus_	Control	Control
Minor	Bacteria_Firmicutes_Negativicutes_Selenomonadales_Veillonellaceae_Quinella_	Control	Control	Control	Control
Minor	Bacteria_Patescibacteria_Saccharimonadia_Saccharimonadales_Saccharimonadaceae_Saccharimonadaceae_ge_	Control	Control
Minor	Bacteria_Proteobacteria_Alphaproteobacteria_Caulobacterales_Caulobacteraceae_Brevundimonas_	Control	Control	Control
Minor	Bacteria_Proteobacteria_Alphaproteobacteria_Rhizobiales_Rhizobiaceae_Brucella_	Control	Control	Control	Control
Minor	Bacteria_Proteobacteria_Alphaproteobacteria_Rhodobacterales_Rhodobacteraceae_Paracoccus_	Control	Control		Control
Minor	Bacteria_Proteobacteria_Alphaproteobacteria_Sphingomonadales_Sphingomonadaceae_Sphingomonas_	Control	Control
Minor	Bacteria_Proteobacteria_Deltaproteobacteria_Myxococcales_Vulgatibacteraceae_Vulgatibacter_	Control
Minor	Bacteria_Proteobacteria_Gammaproteobacteria_Betaproteobacteriales_Burkholderiaceae_Curvibacter_	Control	Control
Minor	Bacteria_Proteobacteria_Gammaproteobacteria_Betaproteobacteriales_Burkholderiaceae_Janthinobacterium_	Control	Control		Control
Minor	Bacteria_Proteobacteria_Gammaproteobacteria_Betaproteobacteriales_Burkholderiaceae_Massilia_	Control	Control
Minor	Bacteria_Proteobacteria_Gammaproteobacteria_Betaproteobacteriales_Burkholderiaceae_Pelomonas_	Control	Control
Minor	Bacteria_Proteobacteria_Gammaproteobacteria_Betaproteobacteriales_Burkholderiaceae_Undibacterium_	Control	Control
Minor	Bacteria_Proteobacteria_Gammaproteobacteria_Enterobacteriales_Enterobacteriaceae_Citrobacter_	Control	Control
Minor	Bacteria_Proteobacteria_Gammaproteobacteria_Enterobacteriales_Enterobacteriaceae_Raoultella_	Control	Control
Minor	Bacteria_Proteobacteria_Gammaproteobacteria_Salinisphaerales_Solimonadaceae_Hydrocarboniphaga_	Control	Control		Control
Minor	Bacteria_Proteobacteria_Gammaproteobacteria_Xanthomonadales_Rhodanobacteraceae_Luteibacter_	Control	Control	Control	Control
Minor	Bacteria_Spirochaetes_Spirochaetia_Spirochaetales_Spirochaetaceae_Treponema_2_	Control	Control
Minor	Bacteria_Bacteroidetes_Bacteroidia_Flavobacteriales_Weeksellaceae_Cloacibacterium_	Sick	Sick
Minor	Bacteria_Epsilonbacteraeota_Campylobacteria_Campylobacterales_Helicobacteraceae_Helicobacter_	Sick
Minor	Bacteria_Firmicutes_Erysipelotrichia_Erysipelotrichales_Erysipelotrichaceae_Faecalibaculum_	Sick	Sick		Sick
Minor	Bacteria_Proteobacteria_Gammaproteobacteria_Aeromonadales_Aeromonadaceae_Aeromonas_	Sick	Sick	Control	Sick
Minor	Bacteria_Proteobacteria_Gammaproteobacteria_Cardiobacteriales_Wohlfahrtiimonadaceae_Ignatzschineria_	Sick	Sick
Minor	Bacteria_Proteobacteria_Gammaproteobacteria_Enterobacteriales_Enterobacteriaceae_Klebsiella_	Sick	Sick	Control	Sick
Minor	Bacteria_Proteobacteria_Gammaproteobacteria_Pasteurellales_Pasteurellaceae_Actinobacillus_	Sick	Sick		Sick
Minor	Bacteria_Tenericutes_Mollicutes_Mycoplasmatales_Mycoplasmataceae_Ureaplasma_	Sick	Sick		Sick
Minor	Bacteria_Acidobacteria_Acidobacteriia_Acidobacteriales_Acidobacteriaceae__Edaphobacter_		Control
Minor	Bacteria_Acidobacteria_Acidobacteriia_Acidobacteriales_Acidobacteriaceae__Occallatibacter_		Control
Minor	Bacteria_Acidobacteria_Acidobacteriia_Acidobacteriales_Acidobacteriaceae__Terriglobus_		Control
Minor	Bacteria_Acidobacteria_Blastocatellia__Blastocatellales_Blastocatellaceae_uncultured_
Minor	Bacteria_Acidobacteria_Holophagae_Holophagales_Holophagaceae_Geothrix_
Minor	Bacteria_Acidobacteria_Holophagae_Subgroup_7_Subgroup_7_fa_Subgroup_7_ge_
Minor	Bacteria_Acidobacteria_Subgroup_21_Subgroup_21_or_Subgroup_21_fa_Subgroup_21_ge_
Minor	Bacteria_Acidobacteria_Subgroup_25_Subgroup_25_or_Subgroup_25_fa_Subgroup_25_ge_		Control		Control
Minor	Bacteria_Acidobacteria_Subgroup_6_Subgroup_6_or_Subgroup_6_fa_Subgroup_6_ge_
Minor	Bacteria_Acidobacteria_Subgroup_6_Unknown_Order_Unknown_Family_Luteitalea_		Control		Control
Minor	Bacteria_Acidobacteria_Subgroup_9_Subgroup_9_or_Subgroup_9_fa_Subgroup_9_ge_
Minor	Bacteria_Actinobacteria_Acidimicrobiia_Actinomarinales_uncultured_uncultured_ge_
Minor	Bacteria_Actinobacteria_Acidimicrobiia_IMCC26256_IMCC26256_fa_IMCC26256_ge_		Control
Minor	Bacteria_Actinobacteria_Acidimicrobiia_Microtrichales_Iamiaceae_Iamia_
Minor	Bacteria_Actinobacteria_Acidimicrobiia_Microtrichales_Microtrichaceae_IMCC26207_
Minor	Bacteria_Actinobacteria_Actinobacteria_Corynebacteriales_Corynebacteriaceae_Turicella_
Minor	Bacteria_Actinobacteria_Actinobacteria_Corynebacteriales_Dietziaceae_Dietzia_		Control
Minor	Bacteria_Actinobacteria_Actinobacteria_Corynebacteriales_Mycobacteriaceae_Mycobacterium_
Minor	Bacteria_Actinobacteria_Actinobacteria_Frankiales_Geodermatophilaceae_Antricoccus_		Control
Minor	Bacteria_Actinobacteria_Actinobacteria_Frankiales_Geodermatophilaceae_Geodermatophilus_
Minor	Bacteria_Actinobacteria_Actinobacteria_Frankiales_Sporichthyaceae_uncultured_		Control
Minor	Bacteria_Actinobacteria_Actinobacteria_Micrococcales_Cellulomonadaceae_Oerskovia_
Minor	Bacteria_Actinobacteria_Actinobacteria_Micrococcales_Cellulomonadaceae_Pseudactinotalea_		Control
Minor	Bacteria_Actinobacteria_Actinobacteria_Micrococcales_Demequinaceae_Demequina_		Control
Minor	Bacteria_Actinobacteria_Actinobacteria_Micrococcales_Dermabacteraceae_Brachybacterium_
Minor	Bacteria_Actinobacteria_Actinobacteria_Micrococcales_Dermacoccaceae_Kytococcus_
Minor	Bacteria_Actinobacteria_Actinobacteria_Micrococcales_Dermacoccaceae_Yimella_		Control
Minor	Bacteria_Actinobacteria_Actinobacteria_Micrococcales_Intrasporangiaceae_Knoellia_		Control
Minor	Bacteria_Actinobacteria_Actinobacteria_Micrococcales_Intrasporangiaceae_Ornithinicoccus_		Control
Minor	Bacteria_Actinobacteria_Actinobacteria_Micrococcales_Intrasporangiaceae_Phycicoccus_
Minor	Bacteria_Actinobacteria_Actinobacteria_Micrococcales_Intrasporangiaceae_Serinicoccus_		Control
Minor	Bacteria_Actinobacteria_Actinobacteria_Micrococcales_Microbacteriaceae_Agrococcus_
Minor	Bacteria_Actinobacteria_Actinobacteria_Micrococcales_Microbacteriaceae_Frigoribacterium_		Control
Minor	Bacteria_Actinobacteria_Actinobacteria_Micrococcales_Microbacteriaceae_Leucobacter_
Minor	Bacteria_Actinobacteria_Actinobacteria_Micrococcales_Microbacteriaceae_Lysinimonas_
Minor	Bacteria_Actinobacteria_Actinobacteria_Micrococcales_Microbacteriaceae_Plantibacter_
Minor	Bacteria_Actinobacteria_Actinobacteria_Micrococcales_Microbacteriaceae_Pseudoclavibacter_
Minor	Bacteria_Actinobacteria_Actinobacteria_Micrococcales_Micrococcaceae_Arthrobacter_
Minor	Bacteria_Actinobacteria_Actinobacteria_Micrococcales_Micrococcaceae_Auritidibacter_		Control
Minor	Bacteria_Actinobacteria_Actinobacteria_Micrococcales_Micrococcaceae_Garicola_		Control
Minor	Bacteria_Actinobacteria_Actinobacteria_Micrococcales_Micrococcaceae_Glutamicibacter_
Minor	Bacteria_Actinobacteria_Actinobacteria_Micrococcales_Micrococcaceae_Haematomicrobium_
Minor	Bacteria_Actinobacteria_Actinobacteria_Micrococcales_Micrococcaceae_Kocuria_
Minor	Bacteria_Actinobacteria_Actinobacteria_Micrococcales_Micrococcaceae_Micrococcus_
Minor	Bacteria_Actinobacteria_Actinobacteria_Micrococcales_Micrococcaceae_Neomicrococcus_		Control		Control
Minor	Bacteria_Actinobacteria_Actinobacteria_Micrococcales_Micrococcaceae_Paeniglutamicibacter_
Minor	Bacteria_Actinobacteria_Actinobacteria_Micrococcales_Sanguibacteraceae_Sanguibacter_
Minor	Bacteria_Actinobacteria_Actinobacteria_Micromonosporales_Micromonosporaceae_Actinoplanes_		Control
Minor	Bacteria_Actinobacteria_Actinobacteria_Micromonosporales_Micromonosporaceae_Stackebrandtia_		Control
Minor	Bacteria_Actinobacteria_Actinobacteria_Propionibacteriales_Nocardioidaceae_Kribbella_		Control		Control
Minor	Bacteria_Actinobacteria_Actinobacteria_Propionibacteriales_Nocardioidaceae_Marmoricola_
Minor	Bacteria_Actinobacteria_Actinobacteria_Propionibacteriales_Nocardioidaceae_Nocardioides_		Control		Control
Minor	Bacteria_Actinobacteria_Actinobacteria_Propionibacteriales_Propionibacteriaceae_Acidipropionibacterium_		Control
Minor	Bacteria_Actinobacteria_Actinobacteria_Propionibacteriales_Propionibacteriaceae_Friedmanniella_
Minor	Bacteria_Actinobacteria_Actinobacteria_Propionibacteriales_Propionibacteriaceae_Microlunatus_		Control
Minor	Bacteria_Actinobacteria_Actinobacteria_Propionibacteriales_Propionibacteriaceae_Propionibacterium_
Minor	Bacteria_Actinobacteria_Actinobacteria_Propionibacteriales_Propionibacteriaceae_Tessaracoccus_
Minor	Bacteria_Actinobacteria_Actinobacteria_Pseudonocardiales_Pseudonocardiaceae_Prauserella_		Control
Minor	Bacteria_Actinobacteria_Actinobacteria_Pseudonocardiales_Pseudonocardiaceae_Pseudonocardiaceae_ge_		Control
Minor	Bacteria_Actinobacteria_Actinobacteria_Pseudonocardiales_Pseudonocardiaceae_Saccharopolyspora_		Control
Minor	Bacteria_Actinobacteria_Actinobacteria_Streptosporangiales_Nocardiopsaceae_Nocardiopsis_
Minor	Bacteria_Actinobacteria_Actinobacteria_Streptosporangiales_Streptosporangiaceae_Nonomuraea_		Control
Minor	Bacteria_Actinobacteria_Actinobacteria_Streptosporangiales_Thermomonosporaceae_Actinocorallia_
Minor	Bacteria_Actinobacteria_Coriobacteriia_Coriobacteriales_Eggerthellaceae_Eggerthella_
Minor	Bacteria_Actinobacteria_Coriobacteriia_OPB41_OPB41_fa_OPB41_ge_		Control
Minor	Bacteria_Actinobacteria_Thermoleophilia_Gaiellales_Gaiellales_fa_Gaiellales_ge_		Control
Minor	Bacteria_Actinobacteria_Thermoleophilia_Solirubrobacterales_Solirubrobacteraceae_Patulibacter_		Control
Minor	Bacteria_Atribacteria_JS1_JS1_or_JS1_fa_JS1_ge_				Control
Minor	Bacteria_Bacteroidetes_Bacteroidia_Bacteroidales_Bacteroidales_RF16_group_Bacteroidales_RF16_group_ge_
Minor	Bacteria_Bacteroidetes_Bacteroidia_Bacteroidales_Barnesiellaceae_Coprobacter_
Minor	Bacteria_Bacteroidetes_Bacteroidia_Bacteroidales_F082_F082_ge_		Control		Control
Minor	Bacteria_Bacteroidetes_Bacteroidia_Bacteroidales_Marinifilaceae_Butyricimonas_			Control
Minor	Bacteria_Bacteroidetes_Bacteroidia_Bacteroidales_Marinilabiliaceae_Carboxylicivirga_
Minor	Bacteria_Bacteroidetes_Bacteroidia_Bacteroidales_Marinilabiliaceae_uncultured_				Control
Minor	Bacteria_Bacteroidetes_Bacteroidia_Bacteroidales_p_251_o5_p_251_o5_ge_		Control	Control	Control
Minor	Bacteria_Bacteroidetes_Bacteroidia_Bacteroidales_Paludibacteraceae_Paludibacter_		Control
Minor	Bacteria_Bacteroidetes_Bacteroidia_Bacteroidales_Paludibacteraceae_uncultured_
Minor	Bacteria_Bacteroidetes_Bacteroidia_Bacteroidales_Prevotellaceae_Prevotellaceae_Ga6A1_group_		Control		Control
Minor	Bacteria_Bacteroidetes_Bacteroidia_Bacteroidales_Prevotellaceae_Prevotellaceae_NK3B31_group_
Minor	Bacteria_Bacteroidetes_Bacteroidia_Bacteroidales_Prevotellaceae_Prevotellaceae_UCG_003_		Control	Control
Minor	Bacteria_Bacteroidetes_Bacteroidia_Bacteroidales_Prevotellaceae_Prevotellaceae_UCG_004_		Control		Control
Minor	Bacteria_Bacteroidetes_Bacteroidia_Bacteroidales_Prevotellaceae_uncultured_
Minor	Bacteria_Bacteroidetes_Bacteroidia_Bacteroidales_Prolixibacteraceae_Roseimarinus_		Control		Control
Minor	Bacteria_Bacteroidetes_Bacteroidia_Bacteroidales_Prolixibacteraceae_WCHB1_32_		Control
Minor	Bacteria_Bacteroidetes_Bacteroidia_Bacteroidales_Rikenellaceae_Alistipes_			Control
Minor	Bacteria_Bacteroidetes_Bacteroidia_Bacteroidales_Rikenellaceae_U29_B03_		Control		Control
Minor	Bacteria_Bacteroidetes_Bacteroidia_Bacteroidales_Tannerellaceae_Parabacteroides_			Control
Minor	Bacteria_Bacteroidetes_Bacteroidia_Bacteroidales_uncultured_uncultured_ge_		Control	Control
Minor	Bacteria_Bacteroidetes_Bacteroidia_Chitinophagales_37_13_37_13_ge_
Minor	Bacteria_Bacteroidetes_Bacteroidia_Chitinophagales_Chitinophagaceae_Chitinophaga_		Control
Minor	Bacteria_Bacteroidetes_Bacteroidia_Chitinophagales_Chitinophagaceae_Cnuella_
Minor	Bacteria_Bacteroidetes_Bacteroidia_Chitinophagales_Chitinophagaceae_Ferruginibacter_				Control
Minor	Bacteria_Bacteroidetes_Bacteroidia_Chitinophagales_Chitinophagaceae_Flaviaesturariibacter_
Minor	Bacteria_Bacteroidetes_Bacteroidia_Chitinophagales_Chitinophagaceae_Flavihumibacter_
Minor	Bacteria_Bacteroidetes_Bacteroidia_Chitinophagales_Chitinophagaceae_Flavitalea_		Control		Control
Minor	Bacteria_Bacteroidetes_Bacteroidia_Chitinophagales_Chitinophagaceae_Heliimonas_		Control
Minor	Bacteria_Bacteroidetes_Bacteroidia_Chitinophagales_Chitinophagaceae_Parasegetibacter_		Control
Minor	Bacteria_Bacteroidetes_Bacteroidia_Chitinophagales_Chitinophagaceae_Segetibacter_
Minor	Bacteria_Bacteroidetes_Bacteroidia_Chitinophagales_Chitinophagaceae_Taibaiella_		Control		Control
Minor	Bacteria_Bacteroidetes_Bacteroidia_Chitinophagales_Chitinophagaceae_Terrimonas_				Control
Minor	Bacteria_Bacteroidetes_Bacteroidia_Chitinophagales_Chitinophagaceae_uncultured_		Control
Minor	Bacteria_Bacteroidetes_Bacteroidia_Chitinophagales_Chitinophagaceae_Vibrionimonas_
Minor	Bacteria_Bacteroidetes_Bacteroidia_Chitinophagales_Saprospiraceae_Membranicola_		Control
Minor	Bacteria_Bacteroidetes_Bacteroidia_Chitinophagales_Saprospiraceae_OLB8_		Control
Minor	Bacteria_Bacteroidetes_Bacteroidia_Chitinophagales_uncultured_uncultured_ge_		Control
Minor	Bacteria_Bacteroidetes_Bacteroidia_Cytophagales_Cytophagaceae_Cytophaga_
Minor	Bacteria_Bacteroidetes_Bacteroidia_Cytophagales_Cytophagaceae_Rhodocytophaga_
Minor	Bacteria_Bacteroidetes_Bacteroidia_Cytophagales_Hymenobacteraceae_Adhaeribacter_
Minor	Bacteria_Bacteroidetes_Bacteroidia_Cytophagales_Hymenobacteraceae_Pontibacter_		Control
Minor	Bacteria_Bacteroidetes_Bacteroidia_Cytophagales_Microscillaceae_Chryseolinea_
Minor	Bacteria_Bacteroidetes_Bacteroidia_Cytophagales_Microscillaceae_Ohtaekwangia_		Control		Control
Minor	Bacteria_Bacteroidetes_Bacteroidia_Cytophagales_Microscillaceae_OLB12_
Minor	Bacteria_Bacteroidetes_Bacteroidia_Cytophagales_Microscillaceae_uncultured_			Control
Minor	Bacteria_Bacteroidetes_Bacteroidia_Cytophagales_Spirosomaceae_Dyadobacter_		Control
Minor	Bacteria_Bacteroidetes_Bacteroidia_Cytophagales_Spirosomaceae_Persicitalea_				Control
Minor	Bacteria_Bacteroidetes_Bacteroidia_Cytophagales_Spirosomaceae_Rudanella_		Control		Control
Minor	Bacteria_Bacteroidetes_Bacteroidia_Flavobacteriales_Crocinitomicaceae_Brumimicrobium_		Control		Control
Minor	Bacteria_Bacteroidetes_Bacteroidia_Flavobacteriales_Cryomorphaceae_uncultured_		Control
Minor	Bacteria_Bacteroidetes_Bacteroidia_Flavobacteriales_Flavobacteriaceae_Arenibacter_
Minor	Bacteria_Bacteroidetes_Bacteroidia_Flavobacteriales_Flavobacteriaceae_Capnocytophaga_
Minor	Bacteria_Bacteroidetes_Bacteroidia_Flavobacteriales_Flavobacteriaceae_Gelidibacter_
Minor	Bacteria_Bacteroidetes_Bacteroidia_Flavobacteriales_Flavobacteriaceae_Muriicola_
Minor	Bacteria_Bacteroidetes_Bacteroidia_Flavobacteriales_Flavobacteriaceae_Salegentibacter_		Control		Control
Minor	Bacteria_Bacteroidetes_Bacteroidia_Flavobacteriales_Flavobacteriaceae_Salinimicrobium_				Control
Minor	Bacteria_Bacteroidetes_Bacteroidia_Flavobacteriales_Flavobacteriaceae_Tenacibaculum_
Minor	Bacteria_Bacteroidetes_Bacteroidia_Flavobacteriales_NS9_marine_group_NS9_marine_group_ge_		Control		Control
Minor	Bacteria_Bacteroidetes_Bacteroidia_Flavobacteriales_Weeksellaceae_Algoriella_		Control
Minor	Bacteria_Bacteroidetes_Bacteroidia_Flavobacteriales_Weeksellaceae_Chishuiella_		Control
Minor	Bacteria_Bacteroidetes_Bacteroidia_Flavobacteriales_Weeksellaceae_Soonwooa_		Control	Control	Control
Minor	Bacteria_Bacteroidetes_Bacteroidia_Sphingobacteriales_AKYH767_AKYH767_ge_		Control		Control
Minor	Bacteria_Bacteroidetes_Bacteroidia_Sphingobacteriales_env_OPS_17_env_OPS_17_ge_
Minor	Bacteria_Bacteroidetes_Bacteroidia_Sphingobacteriales_KD3_93_KD3_93_ge_		Control
Minor	Bacteria_Bacteroidetes_Bacteroidia_Sphingobacteriales_LiUU_11_161_LiUU_11_161_ge_				Control
Minor	Bacteria_Bacteroidetes_Bacteroidia_Sphingobacteriales_NS11_12_marine_group_NS11_12_marine_group_ge_				Control
Minor	Bacteria_Bacteroidetes_Bacteroidia_Sphingobacteriales_Sphingobacteriaceae_Nubsella_		Control
Minor	Bacteria_Bacteroidetes_Bacteroidia_Sphingobacteriales_Sphingobacteriaceae_Parapedobacter_				Control
Minor	Bacteria_Bacteroidetes_Bacteroidia_Sphingobacteriales_Sphingobacteriaceae_Pedobacter_
Minor	Bacteria_Bacteroidetes_Bacteroidia_Sphingobacteriales_Sphingobacteriaceae_Solitalea_		Control
Minor	Bacteria_Bacteroidetes_Bacteroidia_Sphingobacteriales_Sphingobacteriaceae_Sphingobacterium_			Control
Minor	Bacteria_Bacteroidetes_Ignavibacteria_Ignavibacteriales_Ignavibacteriaceae_Ignavibacterium_
Minor	Bacteria_Bacteroidetes_Ignavibacteria_Kryptoniales_BSV26_BSV26_ge_
Minor	Bacteria_Bacteroidetes_Ignavibacteria_OPB56_OPB56_fa_OPB56_ge_
Minor	Bacteria_Bacteroidetes_Ignavibacteria_SJA_28_SJA_28_fa_SJA_28_ge_
Minor	Bacteria_Bacteroidetes_Rhodothermia_Balneolales_Balneolaceae_uncultured_				Control
Minor	Bacteria_Bacteroidetes_Rhodothermia_Rhodothermales_Rhodothermaceae_Rhodothermaceae_ge_
Minor	Bacteria_Chlamydiae_Chlamydiae_Chlamydiales_Parachlamydiaceae_Candidatus_Protochlamydia_
Minor	Bacteria_Chloroflexi_Anaerolineae_Anaerolineales_Anaerolineaceae_Anaerolinea_
Minor	Bacteria_Chloroflexi_Anaerolineae_Anaerolineales_Anaerolineaceae_Anaerolineaceae_UCG_001_		Control		Control
Minor	Bacteria_Chloroflexi_Anaerolineae_Anaerolineales_Anaerolineaceae_Flexilinea_		Control		Control
Minor	Bacteria_Chloroflexi_Anaerolineae_Anaerolineales_Anaerolineaceae_uncultured_
Minor	Bacteria_Chloroflexi_Anaerolineae_RBG_13_54_9_RBG_13_54_9_fa_RBG_13_54_9_ge_		Control
Minor	Bacteria_Chloroflexi_Anaerolineae_SBR1031_SBR1031_fa_SBR1031_ge_
Minor	Bacteria_Chloroflexi_Chloroflexia_Chloroflexales_Chloroflexaceae_FFCH7168_		Control
Minor	Bacteria_Chloroflexi_Chloroflexia_Chloroflexales_Roseiflexaceae_uncultured_		Control		Control
Minor	Bacteria_Chloroflexi_Gitt_GS_136_Gitt_GS_136_or_Gitt_GS_136_fa_Gitt_GS_136_ge_
Minor	Bacteria_Chloroflexi_JG30_KF_CM66_JG30_KF_CM66_or_JG30_KF_CM66_fa_JG30_KF_CM66_ge_
Minor	Bacteria_Chloroflexi_Ktedonobacteria_C0119_C0119_fa_C0119_ge_
Minor	Bacteria_Chloroflexi_OLB14_OLB14_or_OLB14_fa_OLB14_ge_
Minor	Bacteria_Chloroflexi_TK10_TK10_or_TK10_fa_TK10_ge_		Control
Minor	Bacteria_Cloacimonetes_Cloacimonadia_Cloacimonadales_Cloacimonadaceae_Candidatus_Cloacimonas_		Control
Minor	Bacteria_Cyanobacteria_Melainabacteria_Gastranaerophilales_Gastranaerophilales_fa_Gastranaerophilales_ge_		Control		Control
Minor	Bacteria_Cyanobacteria_Melainabacteria_Vampirovibrionales_Vampirovibrionales_fa_Vampirovibrionales_ge_		Control
Minor	Bacteria_Cyanobacteria_Oxyphotobacteria_Leptolyngbyales_Leptolyngbyaceae_JSC_12_		Control
Minor	Bacteria_Cyanobacteria_Oxyphotobacteria_Leptolyngbyales_Leptolyngbyaceae_Leptolyngbya_Es_Yyy1000_
Minor	Bacteria_Cyanobacteria_Oxyphotobacteria_Nostocales_Chroococcidiopsaceae_Aliterella_CENA595_
Minor	Bacteria_Cyanobacteria_Oxyphotobacteria_Nostocales_Chroococcidiopsaceae_Crinalium_SAG_22_89_
Minor	Bacteria_Cyanobacteria_Oxyphotobacteria_Nostocales_Coleofasciculaceae_Microcoleus_PCC_7113_		Control		Control
Minor	Bacteria_Cyanobacteria_Oxyphotobacteria_Nostocales_Coleofasciculaceae_Symplocastrum_CPER_KK1_		Control
Minor	Bacteria_Cyanobacteria_Oxyphotobacteria_Nostocales_Microcystaceae_Chalicogloea_CCALA_975_		Control
Minor	Bacteria_Cyanobacteria_Oxyphotobacteria_Nostocales_Nostocaceae_Calothrix_PCC_6303_
Minor	Bacteria_Cyanobacteria_Oxyphotobacteria_Nostocales_Nostocaceae_Cylindrospermum_PCC_7417_		Control
Minor	Bacteria_Cyanobacteria_Oxyphotobacteria_Nostocales_Nostocaceae_Nostoc_PCC_7107_		Control
Minor	Bacteria_Cyanobacteria_Oxyphotobacteria_Nostocales_Nostocaceae_Nostoc_PCC_73102_		Control
Minor	Bacteria_Cyanobacteria_Oxyphotobacteria_Nostocales_Nostocaceae_Scytonema_VB_61278_		Control
Minor	Bacteria_Cyanobacteria_Oxyphotobacteria_Nostocales_Phormidiaceae_Planktothrix_NIVA_CYA_15_
Minor	Bacteria_Cyanobacteria_Oxyphotobacteria_Oxyphotobacteria_Incertae_Sedis_Unknown_Family_CENA359_		Control		Control
Minor	Bacteria_Cyanobacteria_Oxyphotobacteria_Oxyphotobacteria_Incertae_Sedis_Unknown_Family_Leptolyngbya_ANT_L67_1_
Minor	Bacteria_Cyanobacteria_Oxyphotobacteria_Oxyphotobacteria_Incertae_Sedis_Unknown_Family_Phormidium_CYN64_		Control
Minor	Bacteria_Cyanobacteria_Oxyphotobacteria_Phormidesmiales_Nodosilineaceae_Nodosilinea_PCC_7104_		Control
Minor	Bacteria_Cyanobacteria_Oxyphotobacteria_Pseudanabaenales_Pseudanabaenaceae_Pseudanabaena_PCC_7429_		Control
Minor	Bacteria_Deinococcus_Thermus_Deinococci_Deinococcales_Trueperaceae_Truepera_
Minor	Bacteria_Deinococcus_Thermus_Deinococci_Thermales_Thermaceae_Meiothermus_
Minor	Bacteria_Elusimicrobia_Elusimicrobia_MVP_88_MVP_88_fa_MVP_88_ge_
Minor	Bacteria_Elusimicrobia_Lineage_IIb_Lineage_IIb_or_Lineage_IIb_fa_Lineage_IIb_ge_
Minor	Bacteria_Epsilonbacteraeota_Campylobacteria_Campylobacterales_Arcobacteraceae_Arcobacter_			Control
Minor	Bacteria_Epsilonbacteraeota_Campylobacteria_Campylobacterales_Thiovulaceae_Sulfuricurvum_
Minor	Bacteria_Fibrobacteres_Fibrobacteria_Fibrobacterales_Fibrobacteraceae_Fibrobacter_
Minor	Bacteria_Fibrobacteres_Fibrobacteria_Fibrobacterales_Fibrobacteraceae_possible_genus_04_
Minor	Bacteria_Fibrobacteres_Fibrobacteria_Fibrobacterales_Fibrobacteraceae_uncultured_		Control
Minor	Bacteria_Firmicutes_Bacilli_Bacillales_Bacillaceae_Aeribacillus_
Minor	Bacteria_Firmicutes_Bacilli_Bacillales_Bacillaceae_Oceanobacillus_
Minor	Bacteria_Firmicutes_Bacilli_Bacillales_Bacillaceae_Pseudogracilibacillus_
Minor	Bacteria_Firmicutes_Bacilli_Bacillales_Bacillaceae_Virgibacillus_
Minor	Bacteria_Firmicutes_Bacilli_Bacillales_Paenibacillaceae_Ammoniphilus_		Control
Minor	Bacteria_Firmicutes_Bacilli_Bacillales_Paenibacillaceae_Paenibacillus_
Minor	Bacteria_Firmicutes_Bacilli_Bacillales_Planococcaceae_Bhargavaea_		Control
Minor	Bacteria_Firmicutes_Bacilli_Bacillales_Planococcaceae_Chryseomicrobium_
Minor	Bacteria_Firmicutes_Bacilli_Bacillales_Planococcaceae_Chungangia_
Minor	Bacteria_Firmicutes_Bacilli_Bacillales_Planococcaceae_Domibacillus_
Minor	Bacteria_Firmicutes_Bacilli_Bacillales_Planococcaceae_Kurthia_
Minor	Bacteria_Firmicutes_Bacilli_Bacillales_Planococcaceae_Planomicrobium_
Minor	Bacteria_Firmicutes_Bacilli_Bacillales_Planococcaceae_Rummeliibacillus_		Control
Minor	Bacteria_Firmicutes_Bacilli_Bacillales_Planococcaceae_Solibacillus_
Minor	Bacteria_Firmicutes_Bacilli_Bacillales_Planococcaceae_uncultured_		Control
Minor	Bacteria_Firmicutes_Bacilli_Bacillales_Staphylococcaceae_Aliicoccus_
Minor	Bacteria_Firmicutes_Bacilli_Bacillales_Staphylococcaceae_S31_
Minor	Bacteria_Firmicutes_Bacilli_Lactobacillales_Aerococcaceae_Abiotrophia_			Sick
Minor	Bacteria_Firmicutes_Bacilli_Lactobacillales_Aerococcaceae_Facklamia_
Minor	Bacteria_Firmicutes_Bacilli_Lactobacillales_Aerococcaceae_Globicatella_
Minor	Bacteria_Firmicutes_Bacilli_Lactobacillales_Carnobacteriaceae_Alloiococcus_
Minor	Bacteria_Firmicutes_Bacilli_Lactobacillales_Carnobacteriaceae_Marinilactibacillus_		Control		Control
Minor	Bacteria_Firmicutes_Bacilli_Lactobacillales_Carnobacteriaceae_Trichococcus_
Minor	Bacteria_Firmicutes_Bacilli_Lactobacillales_Enterococcaceae_Enterococcus_				Sick
Minor	Bacteria_Firmicutes_Bacilli_Lactobacillales_Enterococcaceae_Vagococcus_
Minor	Bacteria_Firmicutes_Bacilli_Lactobacillales_Leuconostocaceae_Fructobacillus_
Minor	Bacteria_Firmicutes_Bacilli_Lactobacillales_Leuconostocaceae_Leuconostoc_
Minor	Bacteria_Firmicutes_Bacilli_Lactobacillales_Leuconostocaceae_Weissella_			Control
Minor	Bacteria_Firmicutes_Clostridia_Clostridiales_Caldicoprobacteraceae_Caldicoprobacter_		Control		Control
Minor	Bacteria_Firmicutes_Clostridia_Clostridiales_Christensenellaceae_Christensenella_		Control
Minor	Bacteria_Firmicutes_Clostridia_Clostridiales_Christensenellaceae_Christensenellaceae_R_7_group_				Control
Minor	Bacteria_Firmicutes_Clostridia_Clostridiales_Clostridiaceae_1_Clostridium_sensu_stricto_1_			Control
Minor	Bacteria_Firmicutes_Clostridia_Clostridiales_Clostridiaceae_1_Clostridium_sensu_stricto_6_		Control
Minor	Bacteria_Firmicutes_Clostridia_Clostridiales_Clostridiaceae_1_Clostridium_sensu_stricto_7_
Minor	Bacteria_Firmicutes_Clostridia_Clostridiales_Clostridiaceae_1_Thermobrachium_		Control		Control
Minor	Bacteria_Firmicutes_Clostridia_Clostridiales_Clostridiaceae_2_Alkaliphilus_		Control
Minor	Bacteria_Firmicutes_Clostridia_Clostridiales_Eubacteriaceae_uncultured_
Minor	Bacteria_Firmicutes_Clostridia_Clostridiales_Family_XI_Parvimonas_
Minor	Bacteria_Firmicutes_Clostridia_Clostridiales_Family_XI_Soehngenia_		Control
Minor	Bacteria_Firmicutes_Clostridia_Clostridiales_Family_XI_Tissierella_
Minor	Bacteria_Firmicutes_Clostridia_Clostridiales_Family_XIII_Anaerovorax_		Control
Minor	Bacteria_Firmicutes_Clostridia_Clostridiales_Family_XIII_S5_A14a_
Minor	Bacteria_Firmicutes_Clostridia_Clostridiales_Family_XIII_uncultured_
Minor	Bacteria_Firmicutes_Clostridia_Clostridiales_Family_XVIII_uncultured_		Control
Minor	Bacteria_Firmicutes_Clostridia_Clostridiales_Lachnospiraceae_Acetitomaculum_		Control		Control
Minor	Bacteria_Firmicutes_Clostridia_Clostridiales_Lachnospiraceae_Anaerostipes_			Control
Minor	Bacteria_Firmicutes_Clostridia_Clostridiales_Lachnospiraceae_Butyrivibrio_
Minor	Bacteria_Firmicutes_Clostridia_Clostridiales_Lachnospiraceae_Butyrivibrio_2_		Control
Minor	Bacteria_Firmicutes_Clostridia_Clostridiales_Lachnospiraceae_CAG_56_		Control
Minor	Bacteria_Firmicutes_Clostridia_Clostridiales_Lachnospiraceae_Cellulosilyticum_		Control
Minor	Bacteria_Firmicutes_Clostridia_Clostridiales_Lachnospiraceae_Coprococcus_1_		Control
Minor	Bacteria_Firmicutes_Clostridia_Clostridiales_Lachnospiraceae_Coprococcus_2_			Control
Minor	Bacteria_Firmicutes_Clostridia_Clostridiales_Lachnospiraceae_Coprococcus_3_
Minor	Bacteria_Firmicutes_Clostridia_Clostridiales_Lachnospiraceae_Cuneatibacter_		Control		Control
Minor	Bacteria_Firmicutes_Clostridia_Clostridiales_Lachnospiraceae_Dorea_		Control	Control
Minor	Bacteria_Firmicutes_Clostridia_Clostridiales_Lachnospiraceae_Fusicatenibacter_			Control
Minor	Bacteria_Firmicutes_Clostridia_Clostridiales_Lachnospiraceae_Herbinix_		Control
Minor	Bacteria_Firmicutes_Clostridia_Clostridiales_Lachnospiraceae_Lachnoanaerobaculum_			Sick
Minor	Bacteria_Firmicutes_Clostridia_Clostridiales_Lachnospiraceae_Lachnoclostridium_
Minor	Bacteria_Firmicutes_Clostridia_Clostridiales_Lachnospiraceae_Lachnoclostridium_1_		Control	Control	Control
Minor	Bacteria_Firmicutes_Clostridia_Clostridiales_Lachnospiraceae_Lachnoclostridium_10_		Control		Control
Minor	Bacteria_Firmicutes_Clostridia_Clostridiales_Lachnospiraceae_Lachnospira_			Control	Control
Minor	Bacteria_Firmicutes_Clostridia_Clostridiales_Lachnospiraceae_Lachnospiraceae_AC2044_group_		Control		Control
Minor	Bacteria_Firmicutes_Clostridia_Clostridiales_Lachnospiraceae_Lachnospiraceae_ND3007_group_		Control	Control
Minor	Bacteria_Firmicutes_Clostridia_Clostridiales_Lachnospiraceae_Lachnospiraceae_NK3A20_group_		Control	Control	Control
Minor	Bacteria_Firmicutes_Clostridia_Clostridiales_Lachnospiraceae_Lachnospiraceae_UCG_002_		Control		Control
Minor	Bacteria_Firmicutes_Clostridia_Clostridiales_Lachnospiraceae_Lachnospiraceae_UCG_003_		Control	Control
Minor	Bacteria_Firmicutes_Clostridia_Clostridiales_Lachnospiraceae_Lachnospiraceae_UCG_004_
Minor	Bacteria_Firmicutes_Clostridia_Clostridiales_Lachnospiraceae_Lachnospiraceae_UCG_010_
Minor	Bacteria_Firmicutes_Clostridia_Clostridiales_Lachnospiraceae_Lachnospiraceae_XPB1014_group_		Control		Control
Minor	Bacteria_Firmicutes_Clostridia_Clostridiales_Lachnospiraceae_Moryella_			Control
Minor	Bacteria_Firmicutes_Clostridia_Clostridiales_Lachnospiraceae_Pseudobutyrivibrio_		Control
Minor	Bacteria_Firmicutes_Clostridia_Clostridiales_Lachnospiraceae_Shuttleworthia_
Minor	Bacteria_Firmicutes_Clostridia_Clostridiales_Lachnospiraceae_Syntrophococcus_		Control		Control
Minor	Bacteria_Firmicutes_Clostridia_Clostridiales_Peptococcaceae_Peptococcus_				Control
Minor	Bacteria_Firmicutes_Clostridia_Clostridiales_Peptococcaceae_SCADC1_2_3_		Control		Control
Minor	Bacteria_Firmicutes_Clostridia_Clostridiales_Peptococcaceae_uncultured_
Minor	Bacteria_Firmicutes_Clostridia_Clostridiales_Peptostreptococcaceae_Acetoanaerobium_		Control
Minor	Bacteria_Firmicutes_Clostridia_Clostridiales_Peptostreptococcaceae_Peptoclostridium_
Minor	Bacteria_Firmicutes_Clostridia_Clostridiales_Peptostreptococcaceae_Romboutsia_			Control
Minor	Bacteria_Firmicutes_Clostridia_Clostridiales_Peptostreptococcaceae_Sporacetigenium_
Minor	Bacteria_Firmicutes_Clostridia_Clostridiales_Ruminococcaceae_Anaerofilum_		Control
Minor	Bacteria_Firmicutes_Clostridia_Clostridiales_Ruminococcaceae_Anaerotruncus_
Minor	Bacteria_Firmicutes_Clostridia_Clostridiales_Ruminococcaceae_CAG_352_		Control
Minor	Bacteria_Firmicutes_Clostridia_Clostridiales_Ruminococcaceae_Ethanoligenens_		Control
Minor	Bacteria_Firmicutes_Clostridia_Clostridiales_Ruminococcaceae_Fastidiosipila_
Minor	Bacteria_Firmicutes_Clostridia_Clostridiales_Ruminococcaceae_Fournierella_		Control
Minor	Bacteria_Firmicutes_Clostridia_Clostridiales_Ruminococcaceae_Oscillospira_
Minor	Bacteria_Firmicutes_Clostridia_Clostridiales_Ruminococcaceae_Papillibacter_		Control
Minor	Bacteria_Firmicutes_Clostridia_Clostridiales_Ruminococcaceae_Ruminococcaceae_ge_			Control	Control
Minor	Bacteria_Firmicutes_Clostridia_Clostridiales_Ruminococcaceae_Ruminococcaceae_NK4A214_group_			Control
Minor	Bacteria_Firmicutes_Clostridia_Clostridiales_Ruminococcaceae_Ruminococcaceae_UCG_008_		Control
Minor	Bacteria_Firmicutes_Clostridia_Clostridiales_Ruminococcaceae_Ruminococcus_1_			Control	Control
Minor	Bacteria_Firmicutes_Clostridia_Clostridiales_Ruminococcaceae_Saccharofermentans_			Control
Minor	Bacteria_Firmicutes_Clostridia_Thermoanaerobacterales_Thermoanaerobacteraceae_Thermoanaerobacter_		Control		Control
Minor	Bacteria_Firmicutes_Erysipelotrichia_Erysipelotrichales_Erysipelotrichaceae_Catenisphaera_		Control
Minor	Bacteria_Firmicutes_Erysipelotrichia_Erysipelotrichales_Erysipelotrichaceae_Erysipelotrichaceae_ge_
Minor	Bacteria_Firmicutes_Erysipelotrichia_Erysipelotrichales_Erysipelotrichaceae_Erysipelotrichaceae_UCG_004_		Control		Control
Minor	Bacteria_Firmicutes_Erysipelotrichia_Erysipelotrichales_Erysipelotrichaceae_Faecalitalea_
Minor	Bacteria_Firmicutes_Erysipelotrichia_Erysipelotrichales_Erysipelotrichaceae_Holdemanella_
Minor	Bacteria_Firmicutes_Erysipelotrichia_Erysipelotrichales_Erysipelotrichaceae_Solobacterium_			Sick
Minor	Bacteria_Firmicutes_Negativicutes_Selenomonadales_Acidaminococcaceae_Acidaminococcus_
Minor	Bacteria_Firmicutes_Negativicutes_Selenomonadales_Acidaminococcaceae_Phascolarctobacterium_			Control
Minor	Bacteria_Firmicutes_Negativicutes_Selenomonadales_Veillonellaceae_Mitsuokella_		Control		Control
Minor	Bacteria_Firmicutes_Negativicutes_Selenomonadales_Veillonellaceae_uncultured_
Minor	Bacteria_Firmicutes_Negativicutes_Selenomonadales_Veillonellaceae_Veillonellaceae_UCG_001_		Control		Control
Minor	Bacteria_Fusobacteria_Fusobacteriia_Fusobacteriales_Fusobacteriaceae_Cetobacterium_		Control		Control
Minor	Bacteria_Fusobacteria_Fusobacteriia_Fusobacteriales_Leptotrichiaceae_Hypnocyclicus_		Control
Minor	Bacteria_Gemmatimonadetes_AKAU4049_AKAU4049_or_AKAU4049_fa_AKAU4049_ge_		Control		Control
Minor	Bacteria_Gemmatimonadetes_Gemmatimonadetes_Gemmatimonadales_Gemmatimonadaceae_Gemmatirosa_
Minor	Bacteria_Kiritimatiellaeota_Kiritimatiellae_WCHB1_41_WCHB1_41_fa_WCHB1_41_ge_
Minor	Bacteria_Latescibacteria_Latescibacteria_Latescibacterales_Latescibacteraceae_Candidatus_Latescibacter_
Minor	Bacteria_Lentisphaerae_Lentisphaeria_Victivallales_Victivallaceae_Victivallis_
Minor	Bacteria_Lentisphaerae_Oligosphaeria_SS1_B_02_17_SS1_B_02_17_fa_SS1_B_02_17_ge_
Minor	Bacteria_Nitrospirae_Nitrospira_Nitrospirales_Nitrospiraceae_Nitrospira_
Minor	Bacteria_Nitrospirae_Thermodesulfovibrionia_uncultured_uncultured_fa_uncultured_ge_
Minor	Bacteria_Omnitrophicaeota_Omnitrophicaeota_cl_Omnitrophicaeota_or_Omnitrophicaeota_fa_Omnitrophicaeota_ge_
Minor	Bacteria_Patescibacteria_Gracilibacteria_Absconditabacteriales__Absconditabacteriales__fa_Absconditabacteriales__ge_
Minor	Bacteria_Patescibacteria_Parcubacteria_Candidatus_Kaiserbacteria_Candidatus_Kaiserbacteria_fa_Candidatus_Kaiserbacteria_ge_		Control
Minor	Bacteria_Patescibacteria_Saccharimonadia_Saccharimonadales_Saccharimonadales_fa_Saccharimonadales_ge_			Control
Minor	Bacteria_Planctomycetes_BD7_11_BD7_11_or_BD7_11_fa_BD7_11_ge_
Minor	Bacteria_Planctomycetes_OM190_OM190_or_OM190_fa_OM190_ge_
Minor	Bacteria_Planctomycetes_Phycisphaerae_Phycisphaerales_Phycisphaeraceae_SM1A02_		Control		Control
Minor	Bacteria_Planctomycetes_Phycisphaerae_Tepidisphaerales_Tepidisphaeraceae_Tepidisphaeraceae_ge_		Control		Control
Minor	Bacteria_Planctomycetes_Pla3_lineage_Pla3_lineage_or_Pla3_lineage_fa_Pla3_lineage_ge_
Minor	Bacteria_Planctomycetes_Planctomycetacia_Pirellulales_Pirellulaceae_Blastopirellula_
Minor	Bacteria_Planctomycetes_Planctomycetacia_Pirellulales_Pirellulaceae_p_1088_a5_gut_group_		Control		Control
Minor	Bacteria_Planctomycetes_Planctomycetacia_Pirellulales_Pirellulaceae_Pirellula_
Minor	Bacteria_Planctomycetes_Planctomycetacia_Pirellulales_Pirellulaceae_Rhodopirellula_
Minor	Bacteria_Planctomycetes_Planctomycetacia_Planctomycetales_Rubinisphaeraceae_Planctomicrobium_
Minor	Bacteria_Planctomycetes_Planctomycetacia_Planctomycetales_Rubinisphaeraceae_uncultured_
Minor	Bacteria_Planctomycetes_Planctomycetacia_Planctomycetales_uncultured_uncultured_ge_
Minor	Bacteria_Proteobacteria_Alphaproteobacteria_Acetobacterales_Acetobacteraceae_Acidiphilium_
Minor	Bacteria_Proteobacteria_Alphaproteobacteria_Acetobacterales_Acetobacteraceae_Acidocella_
Minor	Bacteria_Proteobacteria_Alphaproteobacteria_Acetobacterales_Acetobacteraceae_Endobacter_		Control
Minor	Bacteria_Proteobacteria_Alphaproteobacteria_Acetobacterales_Acetobacteraceae_Gluconobacter_		Control
Minor	Bacteria_Proteobacteria_Alphaproteobacteria_Acetobacterales_Acetobacteraceae_Rubritepida_		Control
Minor	Bacteria_Proteobacteria_Alphaproteobacteria_Acetobacterales_Acetobacteraceae_uncultured_
Minor	Bacteria_Proteobacteria_Alphaproteobacteria_Azospirillales_Azospirillaceae_Azospirillum_
Minor	Bacteria_Proteobacteria_Alphaproteobacteria_Azospirillales_uncultured_uncultured_ge_		Control		Control
Minor	Bacteria_Proteobacteria_Alphaproteobacteria_Caulobacterales_Caulobacteraceae_Asticcacaulis_
Minor	Bacteria_Proteobacteria_Alphaproteobacteria_Caulobacterales_Caulobacteraceae_Phenylobacterium_
Minor	Bacteria_Proteobacteria_Alphaproteobacteria_Caulobacterales_Hyphomonadaceae_SWB02_
Minor	Bacteria_Proteobacteria_Alphaproteobacteria_Holosporales_Holosporaceae_uncultured_
Minor	Bacteria_Proteobacteria_Alphaproteobacteria_Micavibrionales_uncultured_uncultured_ge_
Minor	Bacteria_Proteobacteria_Alphaproteobacteria_Parvibaculales_Parvibaculaceae_Parvibaculum_		Control
Minor	Bacteria_Proteobacteria_Alphaproteobacteria_Rhizobiales_A0839_A0839_ge_
Minor	Bacteria_Proteobacteria_Alphaproteobacteria_Rhizobiales_Beijerinckiaceae_Bosea_
Minor	Bacteria_Proteobacteria_Alphaproteobacteria_Rhizobiales_Beijerinckiaceae_Camelimonas_		Control
Minor	Bacteria_Proteobacteria_Alphaproteobacteria_Rhizobiales_Beijerinckiaceae_Methylocella_
Minor	Bacteria_Proteobacteria_Alphaproteobacteria_Rhizobiales_Beijerinckiaceae_Methylorosula_		Control
Minor	Bacteria_Proteobacteria_Alphaproteobacteria_Rhizobiales_Beijerinckiaceae_uncultured_
Minor	Bacteria_Proteobacteria_Alphaproteobacteria_Rhizobiales_Devosiaceae_Devosia_
Minor	Bacteria_Proteobacteria_Alphaproteobacteria_Rhizobiales_Devosiaceae_uncultured_		Control
Minor	Bacteria_Proteobacteria_Alphaproteobacteria_Rhizobiales_Hyphomicrobiaceae_Hyphomicrobium_
Minor	Bacteria_Proteobacteria_Alphaproteobacteria_Rhizobiales_Hyphomicrobiaceae_Pedomicrobium_
Minor	Bacteria_Proteobacteria_Alphaproteobacteria_Rhizobiales_Kaistiaceae_Kaistia_		Control		Control
Minor	Bacteria_Proteobacteria_Alphaproteobacteria_Rhizobiales_Methylopilaceae_Hansschlegelia_		Control
Minor	Bacteria_Proteobacteria_Alphaproteobacteria_Rhizobiales_Rhizobiaceae_Aliihoeflea_		Control
Minor	Bacteria_Proteobacteria_Alphaproteobacteria_Rhizobiales_Rhizobiaceae_Allorhizobium_Neorhizobium_Pararhizobium_Rhizobium_
Minor	Bacteria_Proteobacteria_Alphaproteobacteria_Rhizobiales_Rhizobiaceae_Aquamicrobium_
Minor	Bacteria_Proteobacteria_Alphaproteobacteria_Rhizobiales_Rhizobiaceae_Aureimonas_
Minor	Bacteria_Proteobacteria_Alphaproteobacteria_Rhizobiales_Rhizobiaceae_Mesorhizobium_
Minor	Bacteria_Proteobacteria_Alphaproteobacteria_Rhizobiales_Rhizobiaceae_Phyllobacterium_
Minor	Bacteria_Proteobacteria_Alphaproteobacteria_Rhizobiales_Rhizobiaceae_Pseudaminobacter_
Minor	Bacteria_Proteobacteria_Alphaproteobacteria_Rhizobiales_Rhizobiaceae_Pseudochrobactrum_		Control
Minor	Bacteria_Proteobacteria_Alphaproteobacteria_Rhizobiales_Rhizobiaceae_Shinella_		Control
Minor	Bacteria_Proteobacteria_Alphaproteobacteria_Rhizobiales_Rhizobiaceae_Tianweitania_
Minor	Bacteria_Proteobacteria_Alphaproteobacteria_Rhizobiales_Rhizobiales_Incertae_Sedis_Alsobacter_		Control
Minor	Bacteria_Proteobacteria_Alphaproteobacteria_Rhizobiales_Rhizobiales_Incertae_Sedis_Anderseniella_
Minor	Bacteria_Proteobacteria_Alphaproteobacteria_Rhizobiales_Rhizobiales_Incertae_Sedis_Nordella_				Control
Minor	Bacteria_Proteobacteria_Alphaproteobacteria_Rhizobiales_Rhizobiales_Incertae_Sedis_Phreatobacter_
Minor	Bacteria_Proteobacteria_Alphaproteobacteria_Rhizobiales_Rhizobiales_Incertae_Sedis_uncultured_
Minor	Bacteria_Proteobacteria_Alphaproteobacteria_Rhizobiales_uncultured_uncultured_ge_		Control
Minor	Bacteria_Proteobacteria_Alphaproteobacteria_Rhizobiales_Xanthobacteraceae_Ancylobacter_		Control
Minor	Bacteria_Proteobacteria_Alphaproteobacteria_Rhizobiales_Xanthobacteraceae_Bradyrhizobium_				Sick
Minor	Bacteria_Proteobacteria_Alphaproteobacteria_Rhizobiales_Xanthobacteraceae_Rhodoplanes_		Control
Minor	Bacteria_Proteobacteria_Alphaproteobacteria_Rhizobiales_Xanthobacteraceae_Tardiphaga_		Control
Minor	Bacteria_Proteobacteria_Alphaproteobacteria_Rhizobiales_Xanthobacteraceae_uncultured_				Control
Minor	Bacteria_Proteobacteria_Alphaproteobacteria_Rhodobacterales_Rhodobacteraceae_Albidovulum_		Control		Control
Minor	Bacteria_Proteobacteria_Alphaproteobacteria_Rhodobacterales_Rhodobacteraceae_Albirhodobacter_		Control
Minor	Bacteria_Proteobacteria_Alphaproteobacteria_Rhodobacterales_Rhodobacteraceae_Amaricoccus_
Minor	Bacteria_Proteobacteria_Alphaproteobacteria_Rhodobacterales_Rhodobacteraceae_Cereibacter_		Control
Minor	Bacteria_Proteobacteria_Alphaproteobacteria_Rhodobacterales_Rhodobacteraceae_Falsirhodobacter_		Control
Minor	Bacteria_Proteobacteria_Alphaproteobacteria_Rhodobacterales_Rhodobacteraceae_Gemmobacter_		Control
Minor	Bacteria_Proteobacteria_Alphaproteobacteria_Rhodobacterales_Rhodobacteraceae_Haematobacter_
Minor	Bacteria_Proteobacteria_Alphaproteobacteria_Rhodobacterales_Rhodobacteraceae_Jindonia_		Control		Control
Minor	Bacteria_Proteobacteria_Alphaproteobacteria_Rhodobacterales_Rhodobacteraceae_Loktanella_		Control
Minor	Bacteria_Proteobacteria_Alphaproteobacteria_Rhodobacterales_Rhodobacteraceae_Paenirhodobacter_		Control
Minor	Bacteria_Proteobacteria_Alphaproteobacteria_Rhodobacterales_Rhodobacteraceae_Pontibaca_		Control
Minor	Bacteria_Proteobacteria_Alphaproteobacteria_Rhodobacterales_Rhodobacteraceae_Pseudorhodobacter_
Minor	Bacteria_Proteobacteria_Alphaproteobacteria_Rhodobacterales_Rhodobacteraceae_Rhodobacter_		Control		Control
Minor	Bacteria_Proteobacteria_Alphaproteobacteria_Rhodobacterales_Rhodobacteraceae_Roseovarius_		Control
Minor	Bacteria_Proteobacteria_Alphaproteobacteria_Rhodobacterales_Rhodobacteraceae_Tabrizicola_
Minor	Bacteria_Proteobacteria_Alphaproteobacteria_Rhodobacterales_Rhodobacteraceae_uncultured_
Minor	Bacteria_Proteobacteria_Alphaproteobacteria_Rhodospirillales_Magnetospirillaceae_Magnetospirillaceae_ge_
Minor	Bacteria_Proteobacteria_Alphaproteobacteria_Sphingomonadales_Sphingomonadaceae_Blastomonas_				Control
Minor	Bacteria_Proteobacteria_Alphaproteobacteria_Sphingomonadales_Sphingomonadaceae_Ellin6055_		Control		Control
Minor	Bacteria_Proteobacteria_Alphaproteobacteria_Sphingomonadales_Sphingomonadaceae_Erythrobacter_				Control
Minor	Bacteria_Proteobacteria_Alphaproteobacteria_Sphingomonadales_Sphingomonadaceae_Novosphingobium_
Minor	Bacteria_Proteobacteria_Alphaproteobacteria_Sphingomonadales_Sphingomonadaceae_Polymorphobacter_		Control
Minor	Bacteria_Proteobacteria_Alphaproteobacteria_Sphingomonadales_Sphingomonadaceae_Rhizorhapis_
Minor	Bacteria_Proteobacteria_Alphaproteobacteria_Sphingomonadales_Sphingomonadaceae_Sandaracinobacter_
Minor	Bacteria_Proteobacteria_Alphaproteobacteria_Sphingomonadales_Sphingomonadaceae_SD04E11_
Minor	Bacteria_Proteobacteria_Alphaproteobacteria_Sphingomonadales_Sphingomonadaceae_Sphingobium_
Minor	Bacteria_Proteobacteria_Alphaproteobacteria_Sphingomonadales_Sphingomonadaceae_Sphingomonadaceae_ge_
Minor	Bacteria_Proteobacteria_Alphaproteobacteria_Sphingomonadales_Sphingomonadaceae_Sphingorhabdus_
Minor	Bacteria_Proteobacteria_Deltaproteobacteria_Bdellovibrionales_Bacteriovoracaceae_Bacteriovorax_		Control
Minor	Bacteria_Proteobacteria_Deltaproteobacteria_Desulfobacterales_Desulfobacteraceae_Sva0081_sediment_group_
Minor	Bacteria_Proteobacteria_Deltaproteobacteria_Desulfobacterales_Desulfobulbaceae_uncultured_
Minor	Bacteria_Proteobacteria_Deltaproteobacteria_MBNT15_MBNT15_fa_MBNT15_ge_
Minor	Bacteria_Proteobacteria_Deltaproteobacteria_Myxococcales_mle1_27_mle1_27_ge_
Minor	Bacteria_Proteobacteria_Deltaproteobacteria_Myxococcales_Polyangiaceae_Pajaroellobacter_		Control
Minor	Bacteria_Proteobacteria_Deltaproteobacteria_Myxococcales_Sandaracinaceae_Sandaracinus_		Control		Control
Minor	Bacteria_Proteobacteria_Deltaproteobacteria_Myxococcales_uncultured_uncultured_ge_		Control
Minor	Bacteria_Proteobacteria_Deltaproteobacteria_Oligoflexales_Oligoflexaceae_Oligoflexus_
Minor	Bacteria_Proteobacteria_Deltaproteobacteria_Oligoflexales_Oligoflexaceae_Silvanigrella_		Control		Control
Minor	Bacteria_Proteobacteria_Deltaproteobacteria_Oligoflexales_Oligoflexaceae_uncultured_
Minor	Bacteria_Proteobacteria_Deltaproteobacteria_RCP2_54_RCP2_54_fa_RCP2_54_ge_
Minor	Bacteria_Proteobacteria_Deltaproteobacteria_Syntrophobacterales_Syntrophobacteraceae_uncultured_
Minor	Bacteria_Proteobacteria_Gammaproteobacteria_Aeromonadales_Succinivibrionaceae_Succinivibrio_		Control	Control
Minor	Bacteria_Proteobacteria_Gammaproteobacteria_Aeromonadales_Succinivibrionaceae_Succinivibrionaceae_UCG_002_		Control		Control
Minor	Bacteria_Proteobacteria_Gammaproteobacteria_Aeromonadales_Succinivibrionaceae_uncultured_				Control
Minor	Bacteria_Proteobacteria_Gammaproteobacteria_Alteromonadales_Alteromonadaceae_Alteromonas_				Control
Minor	Bacteria_Proteobacteria_Gammaproteobacteria_Alteromonadales_Alteromonadaceae_Rheinheimera_
Minor	Bacteria_Proteobacteria_Gammaproteobacteria_Alteromonadales_Colwelliaceae_Thalassotalea_		Control
Minor	Bacteria_Proteobacteria_Gammaproteobacteria_Alteromonadales_Idiomarinaceae_Idiomarina_		Control		Control
Minor	Bacteria_Proteobacteria_Gammaproteobacteria_Alteromonadales_Pseudoalteromonadaceae_Pseudoalteromonas_		Control	Control	Control
Minor	Bacteria_Proteobacteria_Gammaproteobacteria_Alteromonadales_Pseudoalteromonadaceae_Psychrosphaera_		Control		Control
Minor	Bacteria_Proteobacteria_Gammaproteobacteria_Beggiatoales_Beggiatoaceae_uncultured_		Control		Control
Minor	Bacteria_Proteobacteria_Gammaproteobacteria_Betaproteobacteriales_A21b_A21b_ge_		Control
Minor	Bacteria_Proteobacteria_Gammaproteobacteria_Betaproteobacteriales_Burkholderiaceae_Acidovorax_
Minor	Bacteria_Proteobacteria_Gammaproteobacteria_Betaproteobacteriales_Burkholderiaceae_Aquabacterium_
Minor	Bacteria_Proteobacteria_Gammaproteobacteria_Betaproteobacteriales_Burkholderiaceae_Caenimonas_		Control
Minor	Bacteria_Proteobacteria_Gammaproteobacteria_Betaproteobacteriales_Burkholderiaceae_Comamonas_
Minor	Bacteria_Proteobacteria_Gammaproteobacteria_Betaproteobacteriales_Burkholderiaceae_Corticibacter_		Control
Minor	Bacteria_Proteobacteria_Gammaproteobacteria_Betaproteobacteriales_Burkholderiaceae_Giesbergeria_		Control
Minor	Bacteria_Proteobacteria_Gammaproteobacteria_Betaproteobacteriales_Burkholderiaceae_GKS98_freshwater_group_				Control
Minor	Bacteria_Proteobacteria_Gammaproteobacteria_Betaproteobacteriales_Burkholderiaceae_Hydrogenophaga_
Minor	Bacteria_Proteobacteria_Gammaproteobacteria_Betaproteobacteriales_Burkholderiaceae_Ideonella_
Minor	Bacteria_Proteobacteria_Gammaproteobacteria_Betaproteobacteriales_Burkholderiaceae_Limnobacter_		Control
Minor	Bacteria_Proteobacteria_Gammaproteobacteria_Betaproteobacteriales_Burkholderiaceae_Macromonas_		Control
Minor	Bacteria_Proteobacteria_Gammaproteobacteria_Betaproteobacteriales_Burkholderiaceae_Malikia_		Control
Minor	Bacteria_Proteobacteria_Gammaproteobacteria_Betaproteobacteriales_Burkholderiaceae_Ottowia_
Minor	Bacteria_Proteobacteria_Gammaproteobacteria_Betaproteobacteriales_Burkholderiaceae_Parapusillimonas_		Control
Minor	Bacteria_Proteobacteria_Gammaproteobacteria_Betaproteobacteriales_Burkholderiaceae_Parasutterella_			Control
Minor	Bacteria_Proteobacteria_Gammaproteobacteria_Betaproteobacteriales_Burkholderiaceae_Polynucleobacter_		Control
Minor	Bacteria_Proteobacteria_Gammaproteobacteria_Betaproteobacteriales_Burkholderiaceae_Pseudacidovorax_		Control		Control
Minor	Bacteria_Proteobacteria_Gammaproteobacteria_Betaproteobacteriales_Burkholderiaceae_Pusillimonas_		Control		Control
Minor	Bacteria_Proteobacteria_Gammaproteobacteria_Betaproteobacteriales_Burkholderiaceae_Ramlibacter_
Minor	Bacteria_Proteobacteria_Gammaproteobacteria_Betaproteobacteriales_Burkholderiaceae_Roseateles_
Minor	Bacteria_Proteobacteria_Gammaproteobacteria_Betaproteobacteriales_Burkholderiaceae_Rubrivivax_		Control
Minor	Bacteria_Proteobacteria_Gammaproteobacteria_Betaproteobacteriales_Burkholderiaceae_Rugamonas_		Control
Minor	Bacteria_Proteobacteria_Gammaproteobacteria_Betaproteobacteriales_Burkholderiaceae_Simplicispira_		Control
Minor	Bacteria_Proteobacteria_Gammaproteobacteria_Betaproteobacteriales_Burkholderiaceae_Sutterella_			Control
Minor	Bacteria_Proteobacteria_Gammaproteobacteria_Betaproteobacteriales_Burkholderiaceae_Tepidimonas_		Control		Control
Minor	Bacteria_Proteobacteria_Gammaproteobacteria_Betaproteobacteriales_Burkholderiaceae_uncultured_				Control
Minor	Bacteria_Proteobacteria_Gammaproteobacteria_Betaproteobacteriales_Gallionellaceae_Candidatus_Nitrotoga_		Control
Minor	Bacteria_Proteobacteria_Gammaproteobacteria_Betaproteobacteriales_Hydrogenophilaceae_Hydrogenophilus_
Minor	Bacteria_Proteobacteria_Gammaproteobacteria_Betaproteobacteriales_Methylophilaceae_Methylobacillus_
Minor	Bacteria_Proteobacteria_Gammaproteobacteria_Betaproteobacteriales_Methylophilaceae_Methylophilus_
Minor	Bacteria_Proteobacteria_Gammaproteobacteria_Betaproteobacteriales_Methylophilaceae_uncultured_		Control
Minor	Bacteria_Proteobacteria_Gammaproteobacteria_Betaproteobacteriales_Neisseriaceae_Alysiella_		Control
Minor	Bacteria_Proteobacteria_Gammaproteobacteria_Betaproteobacteriales_Neisseriaceae_Conchiformibius_
Minor	Bacteria_Proteobacteria_Gammaproteobacteria_Betaproteobacteriales_Neisseriaceae_Eikenella_
Minor	Bacteria_Proteobacteria_Gammaproteobacteria_Betaproteobacteriales_Neisseriaceae_Neisseriaceae_ge_
Minor	Bacteria_Proteobacteria_Gammaproteobacteria_Betaproteobacteriales_Neisseriaceae_Uruburuella_
Minor	Bacteria_Proteobacteria_Gammaproteobacteria_Betaproteobacteriales_Rhodocyclaceae_Thauera_		Control	Control
Minor	Bacteria_Proteobacteria_Gammaproteobacteria_Betaproteobacteriales_Rhodocyclaceae_Zoogloea_
Minor	Bacteria_Proteobacteria_Gammaproteobacteria_Betaproteobacteriales_SC_I_84_SC_I_84_ge_				Control
Minor	Bacteria_Proteobacteria_Gammaproteobacteria_Betaproteobacteriales_Sulfuricellaceae_Ferritrophicum_		Control
Minor	Bacteria_Proteobacteria_Gammaproteobacteria_Cardiobacteriales_Cardiobacteriaceae_Cardiobacterium_
Minor	Bacteria_Proteobacteria_Gammaproteobacteria_CCM19a_CCM19a_fa_CCM19a_ge_		Control
Minor	Bacteria_Proteobacteria_Gammaproteobacteria_Cellvibrionales_Cellvibrionaceae_Cellvibrio_
Minor	Bacteria_Proteobacteria_Gammaproteobacteria_Cellvibrionales_Porticoccaceae_SAR92_clade_		Control
Minor	Bacteria_Proteobacteria_Gammaproteobacteria_Enterobacteriales_Enterobacteriaceae_Buchnera_
Minor	Bacteria_Proteobacteria_Gammaproteobacteria_Enterobacteriales_Enterobacteriaceae_Buttiauxella_
Minor	Bacteria_Proteobacteria_Gammaproteobacteria_Enterobacteriales_Enterobacteriaceae_Cedecea_
Minor	Bacteria_Proteobacteria_Gammaproteobacteria_Enterobacteriales_Enterobacteriaceae_Cronobacter_		Control
Minor	Bacteria_Proteobacteria_Gammaproteobacteria_Enterobacteriales_Enterobacteriaceae_Erwinia_
Minor	Bacteria_Proteobacteria_Gammaproteobacteria_Enterobacteriales_Enterobacteriaceae_Hafnia_Obesumbacterium_
Minor	Bacteria_Proteobacteria_Gammaproteobacteria_Enterobacteriales_Enterobacteriaceae_Kosakonia_
Minor	Bacteria_Proteobacteria_Gammaproteobacteria_Enterobacteriales_Enterobacteriaceae_Lelliottia_
Minor	Bacteria_Proteobacteria_Gammaproteobacteria_Enterobacteriales_Enterobacteriaceae_Pluralibacter_			Control
Minor	Bacteria_Proteobacteria_Gammaproteobacteria_Enterobacteriales_Enterobacteriaceae_Proteus_
Minor	Bacteria_Proteobacteria_Gammaproteobacteria_Enterobacteriales_Enterobacteriaceae_Rosenbergiella_
Minor	Bacteria_Proteobacteria_Gammaproteobacteria_Enterobacteriales_Enterobacteriaceae_Salmonella_
Minor	Bacteria_Proteobacteria_Gammaproteobacteria_Enterobacteriales_Enterobacteriaceae_Serratia_
Minor	Bacteria_Proteobacteria_Gammaproteobacteria_EPR3968_O8a_Bc78_EPR3968_O8a_Bc78_fa_EPR3968_O8a_Bc78_ge_
Minor	Bacteria_Proteobacteria_Gammaproteobacteria_Gammaproteobacteria_Incertae_Sedis_Unknown_Family_Acidibacter_
Minor	Bacteria_Proteobacteria_Gammaproteobacteria_Legionellales_Legionellaceae_Legionella_
Minor	Bacteria_Proteobacteria_Gammaproteobacteria_Methylococcales_Methylomonaceae_uncultured_		Control
Minor	Bacteria_Proteobacteria_Gammaproteobacteria_Oceanospirillales_Halomonadaceae_Cobetia_
Minor	Bacteria_Proteobacteria_Gammaproteobacteria_Oceanospirillales_Nitrincolaceae_Marinobacterium_
Minor	Bacteria_Proteobacteria_Gammaproteobacteria_Pasteurellales_Pasteurellaceae_Aggregatibacter_			Control
Minor	Bacteria_Proteobacteria_Gammaproteobacteria_Pasteurellales_Pasteurellaceae_Necropsobacter_
Minor	Bacteria_Proteobacteria_Gammaproteobacteria_Pasteurellales_Pasteurellaceae_Rodentibacter_
Minor	Bacteria_Proteobacteria_Gammaproteobacteria_PLTA13_PLTA13_fa_PLTA13_ge_				Control
Minor	Bacteria_Proteobacteria_Gammaproteobacteria_Pseudomonadales_Moraxellaceae_Cavicella_		Control		Control
Minor	Bacteria_Proteobacteria_Gammaproteobacteria_Pseudomonadales_Moraxellaceae_Moraxellaceae_ge_		Control
Minor	Bacteria_Proteobacteria_Gammaproteobacteria_Pseudomonadales_Moraxellaceae_Paraperlucidibaca_		Control
Minor	Bacteria_Proteobacteria_Gammaproteobacteria_Pseudomonadales_Moraxellaceae_Perlucidibaca_		Control
Minor	Bacteria_Proteobacteria_Gammaproteobacteria_Pseudomonadales_Moraxellaceae_Psychrobacter_			Control
Minor	Bacteria_Proteobacteria_Gammaproteobacteria_Pseudomonadales_Pseudomonadaceae_Thiopseudomonas_
Minor	Bacteria_Proteobacteria_Gammaproteobacteria_R7C24_R7C24_fa_R7C24_ge_
Minor	Bacteria_Proteobacteria_Gammaproteobacteria_Salinisphaerales_Solimonadaceae_Panacagrimonas_		Control
Minor	Bacteria_Proteobacteria_Gammaproteobacteria_SAR86_clade_SAR86_clade_fa_SAR86_clade_ge_		Control
Minor	Bacteria_Proteobacteria_Gammaproteobacteria_Steroidobacterales_Woeseiaceae_Woeseia_
Minor	Bacteria_Proteobacteria_Gammaproteobacteria_Thiomicrospirales_Thioglobaceae_SUP05_cluster_		Control
Minor	Bacteria_Proteobacteria_Gammaproteobacteria_Vibrionales_Vibrionaceae_Catenococcus_			Control	Control
Minor	Bacteria_Proteobacteria_Gammaproteobacteria_Vibrionales_Vibrionaceae_Photobacterium_		Control	Control	Control
Minor	Bacteria_Proteobacteria_Gammaproteobacteria_Vibrionales_Vibrionaceae_Vibrio_				Control
Minor	Bacteria_Proteobacteria_Gammaproteobacteria_Xanthomonadales_Rhodanobacteraceae_Pseudofulvimonas_		Control
Minor	Bacteria_Proteobacteria_Gammaproteobacteria_Xanthomonadales_Rhodanobacteraceae_Rhodanobacter_		Control
Minor	Bacteria_Proteobacteria_Gammaproteobacteria_Xanthomonadales_Rhodanobacteraceae_uncultured_
Minor	Bacteria_Proteobacteria_Gammaproteobacteria_Xanthomonadales_Xanthomonadaceae_Arenimonas_
Minor	Bacteria_Proteobacteria_Gammaproteobacteria_Xanthomonadales_Xanthomonadaceae_Luteimonas_			Control
Minor	Bacteria_Proteobacteria_Gammaproteobacteria_Xanthomonadales_Xanthomonadaceae_Stenotrophomonas_
Minor	Bacteria_Proteobacteria_Gammaproteobacteria_Xanthomonadales_Xanthomonadaceae_Thermomonas_
Minor	Bacteria_Proteobacteria_Gammaproteobacteria_Xanthomonadales_Xanthomonadaceae_uncultured_		Control
Minor	Bacteria_Spirochaetes_Spirochaetia_Spirochaetales_Spirochaetaceae_Sphaerochaeta_
Minor	Bacteria_Spirochaetes_Spirochaetia_Spirochaetales_Spirochaetaceae_uncultured_		Control		Control
Minor	Bacteria_Synergistetes_Synergistia_Synergistales_Synergistaceae_Fretibacterium_
Minor	Bacteria_Synergistetes_Synergistia_Synergistales_Synergistaceae_Jonquetella_		Control
Minor	Bacteria_Synergistetes_Synergistia_Synergistales_Synergistaceae_Thermovirga_		Control
Minor	Bacteria_Tenericutes_Mollicutes_Izimaplasmatales_Izimaplasmatales_fa_Izimaplasmatales_ge_				Control
Minor	Bacteria_Verrucomicrobia_Verrucomicrobiae_Chthoniobacterales_Chthoniobacteraceae_Chthoniobacter_
Minor	Bacteria_Verrucomicrobia_Verrucomicrobiae_Chthoniobacterales_Chthoniobacteraceae_LD29_
Minor	Bacteria_Verrucomicrobia_Verrucomicrobiae_Opitutales_Opitutaceae_Lacunisphaera_		Control
Minor	Bacteria_Verrucomicrobia_Verrucomicrobiae_Verrucomicrobiales_Akkermansiaceae_Akkermansia_
Minor	Bacteria_Verrucomicrobia_Verrucomicrobiae_Verrucomicrobiales_DEV007_DEV007_ge_
Minor	Bacteria_Verrucomicrobia_Verrucomicrobiae_Verrucomicrobiales_Rubritaleaceae_Luteolibacter_
Minor	Eukaryota_Basidiomycota_Malasseziomycetes_Malasseziales_Malasseziaceae_Malassezia_				Control
Minor	Eukaryota_Vertebrata_Lepidosauria_Lepidosauria_or_Lepidosauria_fa_Lepidosauria_ge_

## Sheet: ES11
Nasal Diagnostic Group LefSE Rarefied
Commonality	Taxa	Standard	Age Removal
			NoInf	No1_1.9	No2_4.9	No5_17.9
Major	Bacteria_Actinobacteria_Actinobacteria_Corynebacteriales_Corynebacteriaceae_Corynebacterium_1_	HE						AI	AI
Major	Bacteria_Actinobacteria_Actinobacteria_Actinomycetales_Actinomycetaceae_Actinomyces_							AS	AS
Major	Bacteria_Actinobacteria_Actinobacteria_Bifidobacteriales_Bifidobacteriaceae_Bifidobacterium_							HE	HE
Major	Bacteria_Actinobacteria_Actinobacteria_Micrococcales_Micrococcaceae_Rothia_				AI			SU	SU
Major	Bacteria_Actinobacteria_Actinobacteria_Propionibacteriales_Propionibacteriaceae_Cutibacterium_
Major	Bacteria_Bacteroidetes_Bacteroidia_Bacteroidales_Bacteroidaceae_Bacteroides_					HE
Major	Bacteria_Bacteroidetes_Bacteroidia_Bacteroidales_Porphyromonadaceae_Porphyromonas_
Major	Bacteria_Bacteroidetes_Bacteroidia_Bacteroidales_Prevotellaceae_Alloprevotella_
Major	Bacteria_Bacteroidetes_Bacteroidia_Bacteroidales_Prevotellaceae_Prevotella_
Major	Bacteria_Bacteroidetes_Bacteroidia_Bacteroidales_Prevotellaceae_Prevotella_7_
Major	Bacteria_Bacteroidetes_Bacteroidia_Flavobacteriales_Weeksellaceae_Bergeyella_					AI
Major	Bacteria_Epsilonbacteraeota_Campylobacteria_Campylobacterales_Campylobacteraceae_Campylobacter_
Major	Bacteria_Firmicutes_Bacilli_Bacillales_Family_XI_Gemella_
Major	Bacteria_Firmicutes_Bacilli_Bacillales_Staphylococcaceae_Staphylococcus_				AI
Major	Bacteria_Firmicutes_Bacilli_Lactobacillales_Carnobacteriaceae_Dolosigranulum_					HE
Major	Bacteria_Firmicutes_Bacilli_Lactobacillales_Streptococcaceae_Streptococcus_				AI
Major	Bacteria_Firmicutes_Clostridia_Clostridiales_Family_XI_Anaerococcus_
Major	Bacteria_Fusobacteria_Fusobacteriia_Fusobacteriales_Fusobacteriaceae_Fusobacterium_
Major	Bacteria_Fusobacteria_Fusobacteriia_Fusobacteriales_Leptotrichiaceae_Leptotrichia_
Major	Bacteria_Fusobacteria_Fusobacteriia_Fusobacteriales_Leptotrichiaceae_Streptobacillus_
Major	Bacteria_Proteobacteria_Alphaproteobacteria_Rhizobiales_Beijerinckiaceae_Methylobacterium_
Major	Bacteria_Proteobacteria_Gammaproteobacteria_Betaproteobacteriales_Burkholderiaceae_Burkholderia_Caballeronia_Paraburkholderia_
Major	Bacteria_Proteobacteria_Gammaproteobacteria_Betaproteobacteriales_Burkholderiaceae_Ralstonia_
Major	Bacteria_Proteobacteria_Gammaproteobacteria_Betaproteobacteriales_Neisseriaceae_uncultured_					SU
Major	Bacteria_Proteobacteria_Gammaproteobacteria_Enterobacteriales_Enterobacteriaceae_Escherichia_Shigella_					AI
Major	Bacteria_Proteobacteria_Gammaproteobacteria_Pasteurellales_Pasteurellaceae_Haemophilus_
Major	Bacteria_Proteobacteria_Gammaproteobacteria_Pseudomonadales_Moraxellaceae_Acinetobacter_
Major	Bacteria_Proteobacteria_Gammaproteobacteria_Pseudomonadales_Moraxellaceae_Enhydrobacter_
Major	Bacteria_Proteobacteria_Gammaproteobacteria_Pseudomonadales_Moraxellaceae_Moraxella_				SU	SU
Major	Bacteria_Proteobacteria_Gammaproteobacteria_Pseudomonadales_Pseudomonadaceae_Pseudomonas_
Major	Bacteria_Tenericutes_Mollicutes_Mycoplasmatales_Mycoplasmataceae_Mycoplasma_
Major	Eukaryota_Vertebrata_Mammalia_Mammalia_or_Mammalia_fa_Mammalia_ge_					AI
Minor	Bacteria_Acidobacteria_Subgroup_6_Subgroup_6_or_Subgroup_6_fa_Subgroup_6_ge_
Minor	Bacteria_Actinobacteria_Actinobacteria_Corynebacteriales_Corynebacteriaceae_Corynebacterium_					SU
Minor	Bacteria_Actinobacteria_Actinobacteria_Corynebacteriales_Dietziaceae_Dietzia_
Minor	Bacteria_Actinobacteria_Actinobacteria_Frankiales_Geodermatophilaceae_Geodermatophilus_
Minor	Bacteria_Actinobacteria_Actinobacteria_Micrococcales_Dermabacteraceae_Brachybacterium_
Minor	Bacteria_Actinobacteria_Actinobacteria_Micrococcales_Intrasporangiaceae_Ornithinimicrobium_
Minor	Bacteria_Actinobacteria_Actinobacteria_Micrococcales_Microbacteriaceae_Pseudoclavibacter_					SU
Minor	Bacteria_Actinobacteria_Actinobacteria_Micrococcales_Micrococcaceae_Kocuria_
Minor	Bacteria_Actinobacteria_Actinobacteria_Micrococcales_Micrococcaceae_Pseudoglutamicibacter_
Minor	Bacteria_Actinobacteria_Actinobacteria_Propionibacteriales_Nocardioidaceae_Marmoricola_
Minor	Bacteria_Actinobacteria_Actinobacteria_Propionibacteriales_Nocardioidaceae_Nocardioides_
Minor	Bacteria_Actinobacteria_Actinobacteria_Propionibacteriales_Propionibacteriaceae_Friedmanniella_
Minor	Bacteria_Actinobacteria_Coriobacteriia_Coriobacteriales_Coriobacteriaceae_Collinsella_
Minor	Bacteria_Actinobacteria_Rubrobacteria_Rubrobacterales_Rubrobacteriaceae_Rubrobacter_
Minor	Bacteria_Bacteroidetes_Bacteroidia_Bacteroidales_Muribaculaceae_CAG_873_
Minor	Bacteria_Bacteroidetes_Bacteroidia_Bacteroidales_Prevotellaceae_Prevotella_2_
Minor	Bacteria_Bacteroidetes_Bacteroidia_Bacteroidales_Prevotellaceae_Prevotella_9_
Minor	Bacteria_Bacteroidetes_Bacteroidia_Bacteroidales_Prevotellaceae_uncultured_
Minor	Bacteria_Bacteroidetes_Bacteroidia_Bacteroidales_Rikenellaceae_Alistipes_
Minor	Bacteria_Bacteroidetes_Bacteroidia_Bacteroidales_Rikenellaceae_Rikenellaceae_RC9_gut_group_
Minor	Bacteria_Bacteroidetes_Bacteroidia_Bacteroidales_Tannerellaceae_Parabacteroides_
Minor	Bacteria_Bacteroidetes_Bacteroidia_Chitinophagales_Chitinophagaceae_Cnuella_
Minor	Bacteria_Bacteroidetes_Bacteroidia_Chitinophagales_Chitinophagaceae_Sediminibacterium_
Minor	Bacteria_Bacteroidetes_Bacteroidia_Cytophagales_Hymenobacteraceae_Pontibacter_
Minor	Bacteria_Bacteroidetes_Bacteroidia_Flavobacteriales_Flavobacteriaceae_Capnocytophaga_
Minor	Bacteria_Bacteroidetes_Bacteroidia_Flavobacteriales_Flavobacteriaceae_Flavobacterium_
Minor	Bacteria_Bacteroidetes_Bacteroidia_Flavobacteriales_Weeksellaceae_Chryseobacterium_
Minor	Bacteria_Bacteroidetes_Bacteroidia_Flavobacteriales_Weeksellaceae_Cloacibacterium_
Minor	Bacteria_Bacteroidetes_Bacteroidia_Flavobacteriales_Weeksellaceae_Empedobacter_
Minor	Bacteria_Bacteroidetes_Bacteroidia_Sphingobacteriales_Sphingobacteriaceae_Sphingobacterium_
Minor	Bacteria_Chloroflexi_Chloroflexia_Thermomicrobiales_JG30_KF_CM45_JG30_KF_CM45_ge_
Minor	Bacteria_Chloroflexi_TK10_TK10_or_TK10_fa_TK10_ge_
Minor	Bacteria_Cyanobacteria_Oxyphotobacteria_Nostocales_Chroococcidiopsaceae_Aliterella_CENA595_
Minor	Bacteria_Deinococcus_Thermus_Deinococci_Deinococcales_Deinococcaceae_Deinococcus_
Minor	Bacteria_Deinococcus_Thermus_Deinococci_Thermales_Thermaceae_Thermus_
Minor	Bacteria_Firmicutes_Bacilli_Bacillales_Bacillaceae_Aeribacillus_
Minor	Bacteria_Firmicutes_Bacilli_Bacillales_Bacillaceae_Bacillus_
Minor	Bacteria_Firmicutes_Bacilli_Bacillales_Bacillaceae_Virgibacillus_
Minor	Bacteria_Firmicutes_Bacilli_Bacillales_Family_XII_Exiguobacterium_
Minor	Bacteria_Firmicutes_Bacilli_Bacillales_Paenibacillaceae_Fontibacillus_
Minor	Bacteria_Firmicutes_Bacilli_Bacillales_Paenibacillaceae_Paenibacillus_
Minor	Bacteria_Firmicutes_Bacilli_Bacillales_Planococcaceae_Chryseomicrobium_
Minor	Bacteria_Firmicutes_Bacilli_Bacillales_Planococcaceae_Lysinibacillus_
Minor	Bacteria_Firmicutes_Bacilli_Bacillales_Staphylococcaceae_Nosocomiicoccus_
Minor	Bacteria_Firmicutes_Bacilli_Bacillales_Staphylococcaceae_Salinicoccus_
Minor	Bacteria_Firmicutes_Bacilli_Lactobacillales_Aerococcaceae_Facklamia_
Minor	Bacteria_Firmicutes_Bacilli_Lactobacillales_Carnobacteriaceae_Alkalibacterium_
Minor	Bacteria_Firmicutes_Bacilli_Lactobacillales_Carnobacteriaceae_Alloiococcus_
Minor	Bacteria_Firmicutes_Bacilli_Lactobacillales_Carnobacteriaceae_Atopostipes_
Minor	Bacteria_Firmicutes_Bacilli_Lactobacillales_Carnobacteriaceae_Jeotgalibaca_
Minor	Bacteria_Firmicutes_Bacilli_Lactobacillales_Enterococcaceae_Enterococcus_
Minor	Bacteria_Firmicutes_Bacilli_Lactobacillales_Streptococcaceae_Anthococcus_					SU
Minor	Bacteria_Firmicutes_Bacilli_Lactobacillales_Streptococcaceae_Lactococcus_
Minor	Bacteria_Firmicutes_Clostridia_Clostridiales_Christensenellaceae_Christensenellaceae_R_7_group_
Minor	Bacteria_Firmicutes_Clostridia_Clostridiales_Clostridiaceae_1_Clostridium_sensu_stricto_1_
Minor	Bacteria_Firmicutes_Clostridia_Clostridiales_Family_XI_Finegoldia_
Minor	Bacteria_Firmicutes_Clostridia_Clostridiales_Family_XI_W5053_
Minor	Bacteria_Firmicutes_Clostridia_Clostridiales_Lachnospiraceae_Agathobacter_
Minor	Bacteria_Firmicutes_Clostridia_Clostridiales_Lachnospiraceae_Blautia_
Minor	Bacteria_Firmicutes_Clostridia_Clostridiales_Lachnospiraceae_Butyrivibrio_
Minor	Bacteria_Firmicutes_Clostridia_Clostridiales_Lachnospiraceae_Coprococcus_2_
Minor	Bacteria_Firmicutes_Clostridia_Clostridiales_Lachnospiraceae_Coprococcus_3_
Minor	Bacteria_Firmicutes_Clostridia_Clostridiales_Lachnospiraceae_Dorea_
Minor	Bacteria_Firmicutes_Clostridia_Clostridiales_Lachnospiraceae_Fusicatenibacter_
Minor	Bacteria_Firmicutes_Clostridia_Clostridiales_Lachnospiraceae_Hungatella_
Minor	Bacteria_Firmicutes_Clostridia_Clostridiales_Lachnospiraceae_Lachnoanaerobaculum_
Minor	Bacteria_Firmicutes_Clostridia_Clostridiales_Lachnospiraceae_Lachnoclostridium_
Minor	Bacteria_Firmicutes_Clostridia_Clostridiales_Lachnospiraceae_Lachnospira_
Minor	Bacteria_Firmicutes_Clostridia_Clostridiales_Lachnospiraceae_Lachnospiraceae_ge_
Minor	Bacteria_Firmicutes_Clostridia_Clostridiales_Lachnospiraceae_Lachnospiraceae_UCG_004_
Minor	Bacteria_Firmicutes_Clostridia_Clostridiales_Lachnospiraceae_Lachnospiraceae_UCG_010_
Minor	Bacteria_Firmicutes_Clostridia_Clostridiales_Lachnospiraceae_Oribacterium_				AI
Minor	Bacteria_Firmicutes_Clostridia_Clostridiales_Lachnospiraceae_Roseburia_
Minor	Bacteria_Firmicutes_Clostridia_Clostridiales_Lachnospiraceae_Tyzzerella_
Minor	Bacteria_Firmicutes_Clostridia_Clostridiales_Peptococcaceae_uncultured_
Minor	Bacteria_Firmicutes_Clostridia_Clostridiales_Peptostreptococcaceae_Romboutsia_
Minor	Bacteria_Firmicutes_Clostridia_Clostridiales_Peptostreptococcaceae_Terrisporobacter_					SU
Minor	Bacteria_Firmicutes_Clostridia_Clostridiales_Ruminococcaceae_Faecalibacterium_
Minor	Bacteria_Firmicutes_Clostridia_Clostridiales_Ruminococcaceae_Fastidiosipila_
Minor	Bacteria_Firmicutes_Clostridia_Clostridiales_Ruminococcaceae_Flavonifractor_
Minor	Bacteria_Firmicutes_Clostridia_Clostridiales_Ruminococcaceae_Oscillospira_
Minor	Bacteria_Firmicutes_Clostridia_Clostridiales_Ruminococcaceae_Ruminiclostridium_5_
Minor	Bacteria_Firmicutes_Clostridia_Clostridiales_Ruminococcaceae_Ruminiclostridium_9_
Minor	Bacteria_Firmicutes_Clostridia_Clostridiales_Ruminococcaceae_Ruminococcaceae_ge_
Minor	Bacteria_Firmicutes_Clostridia_Clostridiales_Ruminococcaceae_Ruminococcaceae_NK4A214_group_
Minor	Bacteria_Firmicutes_Clostridia_Clostridiales_Ruminococcaceae_Ruminococcaceae_UCG_002_
Minor	Bacteria_Firmicutes_Clostridia_Clostridiales_Ruminococcaceae_Ruminococcaceae_UCG_003_
Minor	Bacteria_Firmicutes_Clostridia_Clostridiales_Ruminococcaceae_Ruminococcaceae_UCG_005_
Minor	Bacteria_Firmicutes_Clostridia_Clostridiales_Ruminococcaceae_Ruminococcaceae_UCG_010_
Minor	Bacteria_Firmicutes_Clostridia_Clostridiales_Ruminococcaceae_Ruminococcaceae_UCG_013_
Minor	Bacteria_Firmicutes_Clostridia_Clostridiales_Ruminococcaceae_Ruminococcaceae_UCG_014_
Minor	Bacteria_Firmicutes_Clostridia_Clostridiales_Ruminococcaceae_Ruminococcus_1_
Minor	Bacteria_Firmicutes_Clostridia_Clostridiales_Ruminococcaceae_Ruminococcus_2_
Minor	Bacteria_Firmicutes_Clostridia_Clostridiales_Ruminococcaceae_Subdoligranulum_					SU
Minor	Bacteria_Firmicutes_Clostridia_Thermoanaerobacterales_Family_III_Thermoanaerobacterium_
Minor	Bacteria_Firmicutes_Erysipelotrichia_Erysipelotrichales_Erysipelotrichaceae_Coprobacillus_
Minor	Bacteria_Firmicutes_Erysipelotrichia_Erysipelotrichales_Erysipelotrichaceae_Erysipelotrichaceae_ge_
Minor	Bacteria_Firmicutes_Erysipelotrichia_Erysipelotrichales_Erysipelotrichaceae_Erysipelotrichaceae_UCG_003_
Minor	Bacteria_Firmicutes_Erysipelotrichia_Erysipelotrichales_Erysipelotrichaceae_Holdemanella_					SU
Minor	Bacteria_Firmicutes_Negativicutes_Selenomonadales_Veillonellaceae_Dialister_
Minor	Bacteria_Firmicutes_Negativicutes_Selenomonadales_Veillonellaceae_Megamonas_
Minor	Bacteria_Patescibacteria_Gracilibacteria_Absconditabacteriales__Absconditabacteriales__fa_Absconditabacteriales__ge_
Minor	Bacteria_Patescibacteria_Saccharimonadia_Saccharimonadales_Saccharimonadaceae_Candidatus_Saccharimonas_
Minor	Bacteria_Patescibacteria_Saccharimonadia_Saccharimonadales_Saccharimonadaceae_Saccharimonadaceae_ge_
Minor	Bacteria_Patescibacteria_Saccharimonadia_Saccharimonadales_Saccharimonadales_fa_Saccharimonadales_ge_
Minor	Bacteria_Proteobacteria_Alphaproteobacteria_Rhizobiales_Rhizobiaceae_Allorhizobium_Neorhizobium_Pararhizobium_Rhizobium_
Minor	Bacteria_Proteobacteria_Alphaproteobacteria_Rhizobiales_Rhizobiaceae_Brucella_
Minor	Bacteria_Proteobacteria_Alphaproteobacteria_Rhizobiales_Rhizobiaceae_Mesorhizobium_
Minor	Bacteria_Proteobacteria_Alphaproteobacteria_Rhizobiales_Rhizobiales_Incertae_Sedis_Phreatobacter_
Minor	Bacteria_Proteobacteria_Alphaproteobacteria_Rhizobiales_Xanthobacteraceae_Bradyrhizobium_
Minor	Bacteria_Proteobacteria_Alphaproteobacteria_Rhodobacterales_Rhodobacteraceae_Paracoccus_
Minor	Bacteria_Proteobacteria_Alphaproteobacteria_Rhodobacterales_Rhodobacteraceae_Rubellimicrobium_
Minor	Bacteria_Proteobacteria_Alphaproteobacteria_Sphingomonadales_Sphingomonadaceae_Sphingobium_					SU
Minor	Bacteria_Proteobacteria_Alphaproteobacteria_Sphingomonadales_Sphingomonadaceae_Sphingomonas_
Minor	Bacteria_Proteobacteria_Gammaproteobacteria_Aeromonadales_Succinivibrionaceae_Succinivibrio_
Minor	Bacteria_Proteobacteria_Gammaproteobacteria_Alteromonadales_Alteromonadaceae_Alishewanella_
Minor	Bacteria_Proteobacteria_Gammaproteobacteria_Alteromonadales_Pseudoalteromonadaceae_Pseudoalteromonas_
Minor	Bacteria_Proteobacteria_Gammaproteobacteria_Betaproteobacteriales_Burkholderiaceae_Achromobacter_
Minor	Bacteria_Proteobacteria_Gammaproteobacteria_Betaproteobacteriales_Burkholderiaceae_Alcaligenes_
Minor	Bacteria_Proteobacteria_Gammaproteobacteria_Betaproteobacteriales_Burkholderiaceae_Aquabacterium_
Minor	Bacteria_Proteobacteria_Gammaproteobacteria_Betaproteobacteriales_Burkholderiaceae_Comamonas_					SU
Minor	Bacteria_Proteobacteria_Gammaproteobacteria_Betaproteobacteriales_Burkholderiaceae_Delftia_
Minor	Bacteria_Proteobacteria_Gammaproteobacteria_Betaproteobacteriales_Burkholderiaceae_Janthinobacterium_
Minor	Bacteria_Proteobacteria_Gammaproteobacteria_Betaproteobacteriales_Burkholderiaceae_Schlegelella_
Minor	Bacteria_Proteobacteria_Gammaproteobacteria_Betaproteobacteriales_Burkholderiaceae_Tepidimonas_
Minor	Bacteria_Proteobacteria_Gammaproteobacteria_Betaproteobacteriales_Burkholderiaceae_Undibacterium_
Minor	Bacteria_Proteobacteria_Gammaproteobacteria_Betaproteobacteriales_Neisseriaceae_Kingella_					SU
Minor	Bacteria_Proteobacteria_Gammaproteobacteria_Betaproteobacteriales_Neisseriaceae_Uruburuella_
Minor	Bacteria_Proteobacteria_Gammaproteobacteria_Cardiobacteriales_Cardiobacteriaceae_Cardiobacterium_
Minor	Bacteria_Proteobacteria_Gammaproteobacteria_Enterobacteriales_Enterobacteriaceae_Erwinia_					SU
Minor	Bacteria_Proteobacteria_Gammaproteobacteria_Enterobacteriales_Enterobacteriaceae_Klebsiella_
Minor	Bacteria_Proteobacteria_Gammaproteobacteria_Enterobacteriales_Enterobacteriaceae_Pluralibacter_
Minor	Bacteria_Proteobacteria_Gammaproteobacteria_Enterobacteriales_Enterobacteriaceae_Salmonella_
Minor	Bacteria_Proteobacteria_Gammaproteobacteria_Pasteurellales_Pasteurellaceae_Actinobacillus_					AI
Minor	Bacteria_Proteobacteria_Gammaproteobacteria_Pasteurellales_Pasteurellaceae_Necropsobacter_
Minor	Bacteria_Proteobacteria_Gammaproteobacteria_Pseudomonadales_Pseudomonadaceae_Azotobacter_
Minor	Bacteria_Proteobacteria_Gammaproteobacteria_Vibrionales_Vibrionaceae_Vibrio_
Minor	Bacteria_Proteobacteria_Gammaproteobacteria_Xanthomonadales_Xanthomonadaceae_Stenotrophomonas_
Minor	Bacteria_Proteobacteria_Gammaproteobacteria_Xanthomonadales_Xanthomonadaceae_Thermomonas_
Minor	Bacteria_Spirochaetes_Spirochaetia_Spirochaetales_Spirochaetaceae_Treponema_2_
Minor	Bacteria_Verrucomicrobia_Verrucomicrobiae_Chthoniobacterales_Chthoniobacteraceae_Chthoniobacter_
Minor	Eukaryota_Basidiomycota_Malasseziomycetes_Malasseziales_Malasseziaceae_Malassezia_

## Sheet: ES12
Oral LefSE Sick Rarefied
Commonality	Taxa	Standard	Age Removal
			SickNoInf	SickNo1_1.9	SickNo2_4.9	SickNo5_17.9
Major	Bacteria_Bacteroidetes_Bacteroidia_Bacteroidales_Prevotellaceae_Prevotella_	Control	Control	Control	Control	Control		Control	Indicative of Control
Major	Bacteria_Bacteroidetes_Bacteroidia_Bacteroidales_Prevotellaceae_Prevotella_6_	Control	Control	Control	Control	Control		Sick	Indicative of Disease
Major	Bacteria_Bacteroidetes_Bacteroidia_Bacteroidales_Prevotellaceae_Prevotella_7_	Control	Control	Control	Control	Control
Major	Bacteria_Firmicutes_Bacilli_Bacillales_Family_XI_Gemella_	Control	Control	Control		Control
Major	Bacteria_Fusobacteria_Fusobacteriia_Fusobacteriales_Fusobacteriaceae_Fusobacterium_	Control	Control		Control	Control
Major	Bacteria_Fusobacteria_Fusobacteriia_Fusobacteriales_Leptotrichiaceae_Leptotrichia_	Control	Control	Control	Control	Control
Major	Bacteria_Fusobacteria_Fusobacteriia_Fusobacteriales_Leptotrichiaceae_Streptobacillus_	Control	Control
Major	Bacteria_Patescibacteria_Gracilibacteria_Absconditabacteriales__Absconditabacteriales__fa_Absconditabacteriales__ge_	Control	Control	Control		Control
Major	Bacteria_Patescibacteria_Saccharimonadia_Saccharimonadales_Saccharimonadaceae_Saccharimonadaceae_ge_	Control	Control		Control	Control
Major	Bacteria_Proteobacteria_Gammaproteobacteria_Betaproteobacteriales_Neisseriaceae_Neisseria_	Control	Control	Control	Control	Control
Major	Bacteria_Actinobacteria_Actinobacteria_Actinomycetales_Actinomycetaceae_Actinomyces_	Sick	Sick	Sick	Sick	Sick
Major	Bacteria_Actinobacteria_Actinobacteria_Corynebacteriales_Corynebacteriaceae_Corynebacterium_1_	Sick		Sick	Sick	Sick
Major	Bacteria_Actinobacteria_Coriobacteriia_Coriobacteriales_Atopobiaceae_Atopobium_	Sick	Sick	Sick	Sick	Sick
Major	Bacteria_Bacteroidetes_Bacteroidia_Bacteroidales_Porphyromonadaceae_Porphyromonas_	Sick	Sick			Sick
Major	Bacteria_Firmicutes_Bacilli_Bacillales_Staphylococcaceae_Staphylococcus_	Sick	Sick	Sick	Sick	Sick
Major	Bacteria_Firmicutes_Bacilli_Lactobacillales_Aerococcaceae_Abiotrophia_	Sick	Sick	Sick	Sick	Sick
Major	Bacteria_Firmicutes_Bacilli_Lactobacillales_Carnobacteriaceae_Granulicatella_	Sick	Sick	Sick	Sick	Sick
Major	Bacteria_Firmicutes_Erysipelotrichia_Erysipelotrichales_Erysipelotrichaceae_Solobacterium_	Sick	Sick	Sick	Sick
Major	Bacteria_Firmicutes_Negativicutes_Selenomonadales_Veillonellaceae_Veillonella_	Sick	Sick	Sick	Control
Major	Bacteria_Proteobacteria_Gammaproteobacteria_Betaproteobacteriales_Burkholderiaceae_Ralstonia_	Sick	Sick	Sick	Sick	Sick
Major	Bacteria_Proteobacteria_Gammaproteobacteria_Enterobacteriales_Enterobacteriaceae_Escherichia_Shigella_	Sick		Sick	Sick	Sick
Major	Bacteria_Proteobacteria_Gammaproteobacteria_Pasteurellales_Pasteurellaceae_Actinobacillus_	Sick	Sick			Sick
Major	Bacteria_Proteobacteria_Gammaproteobacteria_Pseudomonadales_Moraxellaceae_Acinetobacter_	Sick	Sick	Sick	Sick	Sick
Major	Bacteria_Proteobacteria_Gammaproteobacteria_Pseudomonadales_Moraxellaceae_Moraxella_	Sick		Sick		Sick
Major	Bacteria_Tenericutes_Mollicutes_Mycoplasmatales_Mycoplasmataceae_Mycoplasma_	Sick	Sick	Sick	Sick	Sick
Major	Bacteria_Actinobacteria_Actinobacteria_Micrococcales_Micrococcaceae_Rothia_					Control
Major	Bacteria_Bacteroidetes_Bacteroidia_Flavobacteriales_Flavobacteriaceae_Capnocytophaga_
Major	Bacteria_Epsilonbacteraeota_Campylobacteria_Campylobacterales_Campylobacteraceae_Campylobacter_
Major	Bacteria_Firmicutes_Bacilli_Lactobacillales_Carnobacteriaceae_Dolosigranulum_					Sick
Major	Bacteria_Firmicutes_Bacilli_Lactobacillales_Streptococcaceae_Streptococcus_					Sick
Major	Bacteria_Firmicutes_Clostridia_Clostridiales_Family_XI_Parvimonas_
Major	Bacteria_Firmicutes_Clostridia_Clostridiales_Lachnospiraceae_Lachnoanaerobaculum_			Sick
Major	Bacteria_Firmicutes_Clostridia_Clostridiales_Lachnospiraceae_Stomatobaculum_			Sick
Major	Bacteria_Firmicutes_Clostridia_Clostridiales_Peptostreptococcaceae_Peptostreptococcus_					Control
Major	Bacteria_Firmicutes_Negativicutes_Selenomonadales_Veillonellaceae_Megasphaera_		Sick		Control	Control
Major	Bacteria_Proteobacteria_Gammaproteobacteria_Betaproteobacteriales_Neisseriaceae_Kingella_		Sick
Major	Bacteria_Proteobacteria_Gammaproteobacteria_Pasteurellales_Pasteurellaceae_Aggregatibacter_			Sick
Major	Bacteria_Proteobacteria_Gammaproteobacteria_Pasteurellales_Pasteurellaceae_Haemophilus_		Sick
Major	Bacteria_Proteobacteria_Gammaproteobacteria_Pseudomonadales_Pseudomonadaceae_Pseudomonas_					Sick
Minor	Bacteria_Bacteroidetes_Bacteroidia_Bacteroidales_Prevotellaceae_Prevotella_9_	Control	Control
Minor	Bacteria_Firmicutes_Bacilli_Lactobacillales_Leuconostocaceae_Fructobacillus_	Control	Control	Control	Control	Control
Minor	Bacteria_Firmicutes_Clostridia_Clostridiales_Lachnospiraceae_Agathobacter_	Control	Control			Control
Minor	Bacteria_Firmicutes_Clostridia_Clostridiales_Lachnospiraceae_Anaerostipes_	Control	Control	Control	Control	Control
Minor	Bacteria_Firmicutes_Clostridia_Clostridiales_Lachnospiraceae_Butyrivibrio_2_	Control	Control	Control
Minor	Bacteria_Firmicutes_Clostridia_Clostridiales_Lachnospiraceae_Lachnospiraceae_ge_	Control	Control	Control	Control	Control
Minor	Bacteria_Firmicutes_Clostridia_Clostridiales_Lachnospiraceae_Roseburia_	Control	Control	Control		Control
Minor	Bacteria_Firmicutes_Clostridia_Clostridiales_Peptococcaceae_Peptococcus_	Control	Control	Control	Control	Control
Minor	Bacteria_Firmicutes_Clostridia_Clostridiales_Peptostreptococcaceae_Filifactor_	Control	Control	Control	Control
Minor	Bacteria_Firmicutes_Clostridia_Clostridiales_Peptostreptococcaceae_Peptoanaerobacter_	Control	Control	Control		Control
Minor	Bacteria_Patescibacteria_Saccharimonadia_Saccharimonadales_Saccharimonadales_fa_Saccharimonadales_ge_	Control	Control	Control	Control	Control
Minor	Bacteria_Proteobacteria_Gammaproteobacteria_Betaproteobacteriales_Burkholderiaceae_Lautropia_	Control	Control	Control
Minor	Bacteria_Proteobacteria_Gammaproteobacteria_Vibrionales_Vibrionaceae_Photobacterium_	Control	Control	Control	Control	Control
Minor	Bacteria_Actinobacteria_Actinobacteria_Micrococcales_Micrococcaceae_Kocuria_	Sick		Sick		Sick
Minor	Bacteria_Actinobacteria_Actinobacteria_Micrococcales_Micrococcaceae_Micrococcus_	Sick		Sick	Sick	Sick
Minor	Bacteria_Actinobacteria_Actinobacteria_Propionibacteriales_Propionibacteriaceae_Cutibacterium_	Sick		Sick
Minor	Bacteria_Bacteroidetes_Bacteroidia_Flavobacteriales_Weeksellaceae_Cloacibacterium_	Sick
Minor	Bacteria_Proteobacteria_Gammaproteobacteria_Aeromonadales_Aeromonadaceae_Aeromonas_	Sick				Sick
Minor	Bacteria_Proteobacteria_Gammaproteobacteria_Enterobacteriales_Enterobacteriaceae_Buchnera_	Sick		Sick		Sick
Minor	Bacteria_Proteobacteria_Gammaproteobacteria_Enterobacteriales_Enterobacteriaceae_Klebsiella_	Sick				Sick
Minor	Bacteria_Acidobacteria_Subgroup_6_Subgroup_6_or_Subgroup_6_fa_Subgroup_6_ge_
Minor	Bacteria_Actinobacteria_Actinobacteria_Pseudonocardiales_Pseudonocardiaceae_Lechevalieria_
Minor	Bacteria_Actinobacteria_Coriobacteriia_Coriobacteriales_Coriobacteriaceae_Collinsella_
Minor	Bacteria_Bacteroidetes_Bacteroidia_Bacteroidales_Bacteroidales_RF16_group_Bacteroidales_RF16_group_ge_
Minor	Bacteria_Bacteroidetes_Bacteroidia_Bacteroidales_Barnesiellaceae_Barnesiella_
Minor	Bacteria_Bacteroidetes_Bacteroidia_Bacteroidales_Marinifilaceae_Butyricimonas_
Minor	Bacteria_Bacteroidetes_Bacteroidia_Bacteroidales_Prevotellaceae_Paraprevotella_
Minor	Bacteria_Bacteroidetes_Bacteroidia_Bacteroidales_Prevotellaceae_Prevotella_1_				Control	Control
Minor	Bacteria_Bacteroidetes_Bacteroidia_Bacteroidales_Prevotellaceae_Prevotellaceae_Ga6A1_group_
Minor	Bacteria_Bacteroidetes_Bacteroidia_Bacteroidales_Prevotellaceae_Prevotellaceae_NK3B31_group_
Minor	Bacteria_Bacteroidetes_Bacteroidia_Bacteroidales_Rikenellaceae_Alistipes_
Minor	Bacteria_Bacteroidetes_Bacteroidia_Cytophagales_Hymenobacteraceae_Hymenobacter_
Minor	Bacteria_Bacteroidetes_Bacteroidia_Flavobacteriales_Weeksellaceae_Chryseobacterium_
Minor	Bacteria_Bacteroidetes_Bacteroidia_Flavobacteriales_Weeksellaceae_Empedobacter_
Minor	Bacteria_Bacteroidetes_Bacteroidia_Sphingobacteriales_Sphingobacteriaceae_Sphingobacterium_
Minor	Bacteria_Chloroflexi_Anaerolineae_SBR1031_SBR1031_fa_SBR1031_ge_
Minor	Bacteria_Firmicutes_Bacilli_Bacillales_Bacillaceae_Anoxybacillus_
Minor	Bacteria_Firmicutes_Bacilli_Bacillales_Family_XII_Exiguobacterium_
Minor	Bacteria_Firmicutes_Clostridia_Clostridiales_Christensenellaceae_Christensenellaceae_R_7_group_
Minor	Bacteria_Firmicutes_Clostridia_Clostridiales_Clostridiaceae_1_Clostridium_sensu_stricto_7_
Minor	Bacteria_Firmicutes_Clostridia_Clostridiales_Family_XI_Finegoldia_
Minor	Bacteria_Firmicutes_Clostridia_Clostridiales_Lachnospiraceae_Butyrivibrio_
Minor	Bacteria_Firmicutes_Clostridia_Clostridiales_Lachnospiraceae_Coprococcus_1_
Minor	Bacteria_Firmicutes_Clostridia_Clostridiales_Lachnospiraceae_Coprococcus_2_
Minor	Bacteria_Firmicutes_Clostridia_Clostridiales_Lachnospiraceae_Dorea_
Minor	Bacteria_Firmicutes_Clostridia_Clostridiales_Lachnospiraceae_Fusicatenibacter_
Minor	Bacteria_Firmicutes_Clostridia_Clostridiales_Lachnospiraceae_Johnsonella_		Control
Minor	Bacteria_Firmicutes_Clostridia_Clostridiales_Lachnospiraceae_Lachnoclostridium_		Control
Minor	Bacteria_Firmicutes_Clostridia_Clostridiales_Lachnospiraceae_Lachnospiraceae_ND3007_group_
Minor	Bacteria_Firmicutes_Clostridia_Clostridiales_Lachnospiraceae_Lachnospiraceae_UCG_001_
Minor	Bacteria_Firmicutes_Clostridia_Clostridiales_Lachnospiraceae_Lachnospiraceae_UCG_003_
Minor	Bacteria_Firmicutes_Clostridia_Clostridiales_Lachnospiraceae_Lachnospiraceae_UCG_004_
Minor	Bacteria_Firmicutes_Clostridia_Clostridiales_Lachnospiraceae_Tyzzerella_3_
Minor	Bacteria_Firmicutes_Clostridia_Clostridiales_Ruminococcaceae_Butyricicoccus_
Minor	Bacteria_Firmicutes_Clostridia_Clostridiales_Ruminococcaceae_Faecalibacterium_
Minor	Bacteria_Firmicutes_Clostridia_Clostridiales_Ruminococcaceae_Ruminiclostridium_5_
Minor	Bacteria_Firmicutes_Clostridia_Clostridiales_Ruminococcaceae_Ruminiclostridium_6_
Minor	Bacteria_Firmicutes_Clostridia_Clostridiales_Ruminococcaceae_Ruminococcaceae_ge_
Minor	Bacteria_Firmicutes_Clostridia_Clostridiales_Ruminococcaceae_Ruminococcaceae_UCG_002_
Minor	Bacteria_Firmicutes_Clostridia_Clostridiales_Ruminococcaceae_Ruminococcus_1_
Minor	Bacteria_Firmicutes_Clostridia_Clostridiales_Ruminococcaceae_Ruminococcus_2_
Minor	Bacteria_Firmicutes_Clostridia_Clostridiales_Ruminococcaceae_Subdoligranulum_
Minor	Bacteria_Firmicutes_Erysipelotrichia_Erysipelotrichales_Erysipelotrichaceae_Erysipelotrichaceae_UCG_003_
Minor	Bacteria_Firmicutes_Erysipelotrichia_Erysipelotrichales_Erysipelotrichaceae_Faecalitalea_
Minor	Bacteria_Firmicutes_Erysipelotrichia_Erysipelotrichales_Erysipelotrichaceae_Turicibacter_
Minor	Bacteria_Firmicutes_Negativicutes_Selenomonadales_Acidaminococcaceae_Phascolarctobacterium_
Minor	Bacteria_Firmicutes_Negativicutes_Selenomonadales_Veillonellaceae_Megamonas_
Minor	Bacteria_Fusobacteria_Fusobacteriia_Fusobacteriales_Fusobacteriaceae_Cetobacterium_			Control
Minor	Bacteria_Patescibacteria_Saccharimonadia_Saccharimonadales_Saccharimonadaceae_Candidatus_Saccharimonas_
Minor	Bacteria_Proteobacteria_Alphaproteobacteria_Acetobacterales_Acetobacteraceae_Acidiphilium_
Minor	Bacteria_Proteobacteria_Alphaproteobacteria_Rhizobiales_Beijerinckiaceae_1174_901_12_
Minor	Bacteria_Proteobacteria_Alphaproteobacteria_Rhizobiales_Beijerinckiaceae_Methylobacterium_
Minor	Bacteria_Proteobacteria_Alphaproteobacteria_Rhizobiales_Rhizobiaceae_Shinella_
Minor	Bacteria_Proteobacteria_Deltaproteobacteria_Desulfovibrionales_Desulfovibrionaceae_Desulfovibrio_
Minor	Bacteria_Proteobacteria_Gammaproteobacteria_Betaproteobacteriales_Burkholderiaceae_Achromobacter_
Minor	Bacteria_Proteobacteria_Gammaproteobacteria_Betaproteobacteriales_Burkholderiaceae_Parasutterella_
Minor	Bacteria_Proteobacteria_Gammaproteobacteria_Betaproteobacteriales_Burkholderiaceae_Sutterella_
Minor	Bacteria_Proteobacteria_Gammaproteobacteria_Betaproteobacteriales_Neisseriaceae_Bergeriella_
Minor	Bacteria_Proteobacteria_Gammaproteobacteria_Betaproteobacteriales_Neisseriaceae_Eikenella_			Sick
Minor	Bacteria_Proteobacteria_Gammaproteobacteria_Cardiobacteriales_Cardiobacteriaceae_Cardiobacterium_
Minor	Bacteria_Proteobacteria_Gammaproteobacteria_Enterobacteriales_Enterobacteriaceae_Pluralibacter_
Minor	Bacteria_Proteobacteria_Gammaproteobacteria_Pasteurellales_Pasteurellaceae_Necropsobacter_
Minor	Bacteria_Proteobacteria_Gammaproteobacteria_Xanthomonadales_Rhodanobacteraceae_Luteibacter_
Minor	Bacteria_Synergistetes_Synergistia_Synergistales_Synergistaceae_Thermovirga_
Minor	Bacteria_Tenericutes_Mollicutes_Mollicutes_RF39_Mollicutes_RF39_fa_Mollicutes_RF39_ge_

## Sheet: ES13
Oral Diagnositic Group Rare
Commonality	Taxa	Standard	Age Removal
			DisNoInf	DisNo1_1.9	DisNo2_4.9	DisNo5_17.9
Major	Bacteria_Bacteroidetes_Bacteroidia_Bacteroidales_Prevotellaceae_Prevotella_7_	HE			HE			AI	AI
Major	Bacteria_Bacteroidetes_Bacteroidia_Flavobacteriales_Flavobacteriaceae_Capnocytophaga_	SU		SU	SU			CF	CF
Major	Bacteria_Fusobacteria_Fusobacteriia_Fusobacteriales_Leptotrichiaceae_Streptobacillus_	SU	SU		SU	CF		DC	DC
Major	Bacteria_Actinobacteria_Actinobacteria_Actinomycetales_Actinomycetaceae_Actinomyces_							HE	HE
Major	Bacteria_Actinobacteria_Actinobacteria_Corynebacteriales_Corynebacteriaceae_Corynebacterium_				DC			SU	SU
Major	Bacteria_Bacteroidetes_Bacteroidia_Bacteroidales_Porphyromonadaceae_Porphyromonas_				SU
Major	Bacteria_Bacteroidetes_Bacteroidia_Bacteroidales_Prevotellaceae_Alloprevotella_				SU
Major	Bacteria_Bacteroidetes_Bacteroidia_Flavobacteriales_Weeksellaceae_Bergeyella_				SU	SU
Major	Bacteria_Epsilonbacteraeota_Campylobacteria_Campylobacterales_Campylobacteraceae_Campylobacter_				DC	DC
Major	Bacteria_Firmicutes_Bacilli_Bacillales_Family_XI_Gemella_
Major	Bacteria_Firmicutes_Bacilli_Lactobacillales_Aerococcaceae_Abiotrophia_				AI	AI
Major	Bacteria_Firmicutes_Bacilli_Lactobacillales_Carnobacteriaceae_Granulicatella_
Major	Bacteria_Firmicutes_Clostridia_Clostridiales_Lachnospiraceae_Catonella_
Major	Bacteria_Fusobacteria_Fusobacteriia_Fusobacteriales_Fusobacteriaceae_Fusobacterium_				SU
Major	Bacteria_Fusobacteria_Fusobacteriia_Fusobacteriales_Leptotrichiaceae_Leptotrichia_				DC
Major	Bacteria_Proteobacteria_Gammaproteobacteria_Pasteurellales_Pasteurellaceae_Aggregatibacter_				SU
Major	Bacteria_Proteobacteria_Gammaproteobacteria_Pasteurellales_Pasteurellaceae_Haemophilus_				DC	DC
Major	Bacteria_Proteobacteria_Gammaproteobacteria_Pseudomonadales_Moraxellaceae_Acinetobacter_
Major	Bacteria_Tenericutes_Mollicutes_Mycoplasmatales_Mycoplasmataceae_Mycoplasma_

## Sheet: ES14
Sputum Disease Group LefSE
Commonality	Taxa	Standard	Age Removal
			DisNoInf
Major	Bacteria_Actinobacteria_Actinobacteria_Actinomycetales_Actinomycetaceae_Actinomyces_	AI	AI		AI	AI
Major	Bacteria_Actinobacteria_Actinobacteria_Corynebacteriales_Corynebacteriaceae_Corynebacterium_	AI	AI		CF	CF
Major	Bacteria_Actinobacteria_Actinobacteria_Corynebacteriales_Corynebacteriaceae_Corynebacterium_1_	AI	AI		DC	DC
Major	Bacteria_Bacteroidetes_Bacteroidia_Bacteroidales_Prevotellaceae_Prevotella_	AI	AI		HE	HE
Major	Bacteria_Bacteroidetes_Bacteroidia_Bacteroidales_Prevotellaceae_Prevotella_2_	AI	AI		SU	SU
Major	Bacteria_Bacteroidetes_Bacteroidia_Bacteroidales_Tannerellaceae_Tannerella_	AI	AI
Major	Bacteria_Bacteroidetes_Bacteroidia_Flavobacteriales_Weeksellaceae_Bergeyella_	AI	AI
Major	Bacteria_Epsilonbacteraeota_Campylobacteria_Campylobacterales_Campylobacteraceae_Campylobacter_	AI	AI
Major	Bacteria_Firmicutes_Bacilli_Bacillales_Family_XI_Gemella_	AI	AI
Major	Bacteria_Firmicutes_Clostridia_Clostridiales_Lachnospiraceae_Johnsonella_	AI	AI
Major	Bacteria_Firmicutes_Clostridia_Clostridiales_Ruminococcaceae_Ruminococcaceae_UCG_014_	AI	AI
Major	Bacteria_Firmicutes_Negativicutes_Selenomonadales_Veillonellaceae_Selenomonas_3_	AI	AI
Major	Bacteria_Fusobacteria_Fusobacteriia_Fusobacteriales_Fusobacteriaceae_Fusobacterium_	AI	AI
Major	Bacteria_Fusobacteria_Fusobacteriia_Fusobacteriales_Leptotrichiaceae_Streptobacillus_	AI	AI
Major	Bacteria_Patescibacteria_Gracilibacteria_Absconditabacteriales__Absconditabacteriales__fa_Absconditabacteriales__ge_	AI	AI
Major	Bacteria_Proteobacteria_Gammaproteobacteria_Betaproteobacteriales_Burkholderiaceae_Comamonas_	AI	AI
Major	Bacteria_Proteobacteria_Gammaproteobacteria_Betaproteobacteriales_Burkholderiaceae_Lautropia_	AI	AI
Major	Bacteria_Proteobacteria_Gammaproteobacteria_Pasteurellales_Pasteurellaceae_Aggregatibacter_	AI	AI
Major	Bacteria_Proteobacteria_Gammaproteobacteria_Pasteurellales_Pasteurellaceae_Haemophilus_	AI	AI
Major	Bacteria_Proteobacteria_Gammaproteobacteria_Pseudomonadales_Moraxellaceae_Acinetobacter_	AI	AI
Major	Bacteria_Proteobacteria_Gammaproteobacteria_Pseudomonadales_Moraxellaceae_Moraxella_	AI	AI
Major	Bacteria_Tenericutes_Mollicutes_Mycoplasmatales_Mycoplasmataceae_Mycoplasma_	AI	SU
Major	Bacteria_Firmicutes_Bacilli_Bacillales_Staphylococcaceae_Staphylococcus_	CF	CF
Major	Bacteria_Firmicutes_Bacilli_Lactobacillales_Carnobacteriaceae_Granulicatella_	CF	CF
Major	Bacteria_Firmicutes_Clostridia_Clostridiales_Lachnospiraceae_Lachnoanaerobaculum_	CF	CF
Major	Bacteria_Firmicutes_Clostridia_Clostridiales_Lachnospiraceae_Stomatobaculum_	CF
Major	Bacteria_Proteobacteria_Gammaproteobacteria_Betaproteobacteriales_Neisseriaceae_Kingella_	CF
Major	Bacteria_Proteobacteria_Gammaproteobacteria_Pseudomonadales_Pseudomonadaceae_Pseudomonas_	CF	CF
Major	Bacteria_Bacteroidetes_Bacteroidia_Bacteroidales_Porphyromonadaceae_Porphyromonas_	SU	SU
Major	Bacteria_Bacteroidetes_Bacteroidia_Bacteroidales_Prevotellaceae_Alloprevotella_	SU	SU
Major	Bacteria_Firmicutes_Clostridia_Clostridiales_Lachnospiraceae_Oribacterium_	SU	SU
Major	Bacteria_Firmicutes_Negativicutes_Selenomonadales_Veillonellaceae_Veillonella_	SU	SU
Major	Bacteria_Spirochaetes_Spirochaetia_Spirochaetales_Spirochaetaceae_Treponema_2_	SU	SU
Major	Bacteria_Actinobacteria_Actinobacteria_Micrococcales_Micrococcaceae_Rothia_
Major	Bacteria_Actinobacteria_Coriobacteriia_Coriobacteriales_Atopobiaceae_Atopobium_
Major	Bacteria_Bacteroidetes_Bacteroidia_Bacteroidales_Prevotellaceae_Prevotella_6_
Major	Bacteria_Bacteroidetes_Bacteroidia_Bacteroidales_Prevotellaceae_Prevotella_7_
Major	Bacteria_Bacteroidetes_Bacteroidia_Flavobacteriales_Flavobacteriaceae_Capnocytophaga_
Major	Bacteria_Firmicutes_Bacilli_Lactobacillales_Aerococcaceae_Abiotrophia_
Major	Bacteria_Firmicutes_Clostridia_Clostridiales_Family_XI_Parvimonas_		AI
Major	Bacteria_Firmicutes_Clostridia_Clostridiales_Family_XIII_Family_XIII_ge_		AI
Major	Bacteria_Firmicutes_Clostridia_Clostridiales_Lachnospiraceae_Catonella_
Major	Bacteria_Firmicutes_Clostridia_Clostridiales_Peptostreptococcaceae_Peptostreptococcus_		AI
Major	Bacteria_Firmicutes_Negativicutes_Selenomonadales_Veillonellaceae_Dialister_
Major	Bacteria_Firmicutes_Negativicutes_Selenomonadales_Veillonellaceae_Megasphaera_
Major	Bacteria_Fusobacteria_Fusobacteriia_Fusobacteriales_Leptotrichiaceae_Leptotrichia_
Major	Bacteria_Proteobacteria_Gammaproteobacteria_Betaproteobacteriales_Neisseriaceae_Eikenella_		AI
Minor	Bacteria_Proteobacteria_Alphaproteobacteria_Rhizobiales_Xanthobacteraceae_Bradyrhizobium_	AI	AI
Minor	Bacteria_Patescibacteria_Saccharimonadia_Saccharimonadales_Saccharimonadaceae_Saccharimonadaceae_ge_	CF	CF
Minor	Bacteria_Proteobacteria_Gammaproteobacteria_Betaproteobacteriales_Burkholderiaceae_Achromobacter_	CF	CF
Minor	Bacteria_Proteobacteria_Gammaproteobacteria_Xanthomonadales_Xanthomonadaceae_Pseudoxanthomonas_	CF	CF
Minor	Bacteria_Bacteroidetes_Bacteroidia_Bacteroidales_Paludibacteraceae_F0058_	SU	SU
Minor	Bacteria_Firmicutes_Clostridia_Clostridiales_Peptostreptococcaceae_Peptostreptococcaceae_ge_	SU	SU
Minor	Bacteria_Patescibacteria_Saccharimonadia_Saccharimonadales_Saccharimonadaceae_Candidatus_Saccharimonas_	SU	SU
Minor	Bacteria_Proteobacteria_Gammaproteobacteria_Betaproteobacteriales_Burkholderiaceae_Schlegelella_	SU	SU
Minor	Bacteria_Actinobacteria_Actinobacteria_Actinomycetales_Actinomycetaceae_F0332_
Minor	Bacteria_Firmicutes_Clostridia_Clostridiales_Lachnospiraceae_Butyrivibrio_2_
Minor	Bacteria_Synergistetes_Synergistia_Synergistales_Synergistaceae_Fretibacterium_

[truncated: 98 more sheets: ES15, ES16, ES17, ES18, ES19, ES20, ES21, ES22, ES23, ES24, ES25, ES26, ES27, ES28, ES29, ES30, ES31, ES32, ES33, ES34 …]
